# Supplementary material for: Quinone-mediated, tissue-adaptive double-network hydrogel for instant hemostasis and wet-tissue adhesion
Source: Nat Commun. 2026 Apr 22;17:5526. doi: 10.1038/s41467-026-72068-6 (PMC13287715; doi:10.1038/s41467-026-72068-6)
Supplement: Supplementary file 10 — Source data [file 41467_2026_72068_MOESM10_ESM.xlsx]

## Sheet: Figure 2D
Figure 2D
	Gel fraction (%)
	PVA	PVA/SA-DOPA	PVA/SA-DOPA/TA/Borax	PVA/SA-DOPA/TA/Borax/PAA
	93.1034	85.6383	89.5648	90.2154
	95.5882	83.1675	87.5998	89.6589
	93.8775	82.8966	85.6359	88.6525
	96.2025	85.6322	87.5441	93.6585
	93.5484	86.1842	84.5698	94.5653
	95.5556	77.2181	88.547	96.3225
						Comparison	Exact p-value
						PVA/SA-DOPA/TA/Borax vs PVA	<0.0001
						PVA/SA-DOPA/TA/Borax vs PVA/SA-DOPA	0.072
						PVA/SA-DOPA/TA/Borax vs STAT	0.071
						PVA vs STAT	0.0595
						PVA vs PVA/SA-DOPA	<0.0001

## Sheet: Figure 2E
Figure 2E
Heat flow(a. u.)
PVA	PVA/SA-DOPA	PVA/SA-DOPA/TA/Borax	PVA/SA-DOPA/TA/Borax/PAA
1.76e-63	7.06e-42	1.18e-25	3.16e-17
7.25e-63	1.84e-41	2.13e-25	4.72e-17
2.97e-62	4.75e-41	3.85e-25	7.01e-17
1.21e-61	1.22e-40	6.92e-25	1.04e-16
4.89e-61	3.13e-40	1.24e-24	1.54e-16
1.96e-60	7.99e-40	2.22e-24	2.28e-16
7.83e-60	2.03e-39	3.95e-24	3.36e-16
3.1e-59	5.12e-39	7.02e-24	4.94e-16
1.22e-58	1.29e-38	1.24e-23	7.25e-16
4.76e-58	3.22e-38	2.19e-23	1.06e-15
1.84e-57	8.02e-38	3.86e-23	1.55e-15
7.1e-57	1.99e-37	6.77e-23	2.26e-15
2.71e-56	4.9e-37	1.18e-22	3.29e-15
1.03e-55	1.2e-36	2.06e-22	4.78e-15
3.88e-55	2.93e-36	3.58e-22	6.93e-15
1.45e-54	7.12e-36	6.21e-22	1e-14
5.4e-54	1.72e-35	1.07e-21	1.44e-14
2e-53	4.14e-35	1.85e-21	2.08e-14
7.31e-53	9.92e-35	3.17e-21	2.99e-14
2.66e-52	2.36e-34	5.42e-21	4.28e-14
9.62e-52	5.6e-34	9.25e-21	6.13e-14
3.46e-51	1.32e-33	1.57e-20	8.74e-14
1.23e-50	3.11e-33	2.67e-20	1.25e-13
4.36e-50	7.26e-33	4.51e-20	1.77e-13
1.53e-49	1.69e-32	7.59e-20	2.51e-13
5.35e-49	3.91e-32	1.27e-19	3.55e-13
1.85e-48	9e-32	2.13e-19	5.01e-13
6.38e-48	2.06e-31	3.56e-19	7.06e-13
2.18e-47	4.7e-31	5.93e-19	9.93e-13
7.41e-47	1.07e-30	9.83e-19	1.39e-12
2.5e-46	2.41e-30	1.63e-18	1.95e-12
8.36e-46	5.42e-30	2.68e-18	2.72e-12
2.78e-45	1.21e-29	4.4e-18	3.8e-12
9.17e-45	2.7e-29	7.21e-18	5.28e-12
3.01e-44	5.98e-29	1.18e-17	7.33e-12
9.79e-44	1.32e-28	1.92e-17	1.01e-11
3.16e-43	2.89e-28	3.11e-17	1.4e-11
1.02e-42	6.31e-28	5.04e-17	1.93e-11
3.24e-42	1.37e-27	8.12e-17	2.66e-11
1.02e-41	2.97e-27	1.31e-16	3.65e-11
3.22e-41	6.38e-27	2.09e-16	5e-11
1.01e-40	1.37e-26	3.35e-16	6.84e-11
3.12e-40	2.91e-26	5.33e-16	9.33e-11
9.59e-40	6.18e-26	8.46e-16	1.27e-10
2.93e-39	1.3e-25	1.34e-15	1.72e-10
8.9e-39	2.74e-25	2.11e-15	2.34e-10
2.68e-38	5.72e-25	3.33e-15	3.16e-10
8.03e-38	1.19e-24	5.22e-15	4.27e-10
2.39e-37	2.46e-24	8.16e-15	5.74e-10
7.04e-37	5.07e-24	1.27e-14	7.72e-10
2.06e-36	1.04e-23	1.98e-14	1.03e-09
6.01e-36	2.12e-23	3.06e-14	1.38e-09
1.74e-35	4.31e-23	4.73e-14	1.85e-09
4.98e-35	8.7e-23	7.28e-14	2.46e-09
1.42e-34	1.75e-22	1.12e-13	3.27e-09
4.02e-34	3.5e-22	1.71e-13	4.34e-09
1.13e-33	6.97e-22	2.61e-13	5.74e-09
3.15e-33	1.38e-21	3.96e-13	7.58e-09
8.74e-33	2.72e-21	6.01e-13	9.99e-09
2.41e-32	5.34e-21	9.08e-13	1.31e-08
6.57e-32	1.04e-20	1.37e-12	1.72e-08
1.78e-31	2.03e-20	2.05e-12	2.26e-08
4.81e-31	3.92e-20	3.07e-12	2.95e-08
1.29e-30	7.54e-20	4.59e-12	3.84e-08
3.42e-30	1.44e-19	6.83e-12	5e-08
9.03e-30	2.75e-19	1.01e-11	6.49e-08
2.37e-29	5.22e-19	1.5e-11	8.41e-08
6.16e-29	9.85e-19	2.21e-11	1.09e-07
1.59e-28	1.85e-18	3.24e-11	1.4e-07
4.08e-28	3.46e-18	4.75e-11	1.8e-07
1.04e-27	6.43e-18	6.93e-11	2.32e-07
2.63e-27	1.19e-17	1.01e-10	2.97e-07
6.62e-27	2.19e-17	1.47e-10	3.79e-07
1.65e-26	4.02e-17	2.12e-10	4.84e-07
4.1e-26	7.34e-17	3.06e-10	6.16e-07
1.01e-25	1.33e-16	4.4e-10	7.83e-07
2.46e-25	2.41e-16	6.3e-10	9.92e-07
5.98e-25	4.33e-16	9e-10	1.25e-06
1.44e-24	7.74e-16	1.28e-09	1.58e-06
3.45e-24	1.38e-15	1.82e-09	1.99e-06
8.19e-24	2.44e-15	2.58e-09	2.51e-06
1.93e-23	4.31e-15	3.64e-09	3.14e-06
4.53e-23	7.56e-15	5.12e-09	3.93e-06
1.05e-22	1.32e-14	7.18e-09	4.91e-06
2.44e-22	2.29e-14	1e-08	6.12e-06
5.59e-22	3.97e-14	1.4e-08	7.6e-06
1.27e-21	6.83e-14	1.94e-08	9.43e-06
2.88e-21	1.17e-13	2.69e-08	1.17e-05
6.48e-21	1.99e-13	3.72e-08	1.44e-05
1.45e-20	3.38e-13	5.12e-08	1.78e-05
3.2e-20	5.71e-13	7.02e-08	2.19e-05
7.05e-20	9.59e-13	9.61e-08	2.68e-05
1.54e-19	1.6e-12	1.31e-07	3.28e-05
3.34e-19	2.67e-12	1.78e-07	4.01e-05
7.21e-19	4.42e-12	2.41e-07	4.89e-05
1.54e-18	7.27e-12	3.26e-07	5.95e-05
3.28e-18	1.19e-11	4.39e-07	7.23e-05
6.92e-18	1.95e-11	5.9e-07	8.76e-05
1.45e-17	3.16e-11	7.9e-07	0.000106
3.02e-17	5.11e-11	1.05e-06	0.000128
6.23e-17	8.21e-11	1.4e-06	0.000154
1.28e-16	1.31e-10	1.86e-06	0.000185
2.61e-16	2.09e-10	2.46e-06	0.000221
5.27e-16	3.32e-10	3.24e-06	0.000264
1.06e-15	5.23e-10	4.26e-06	0.000316
2.11e-15	8.21e-10	5.57e-06	0.000376
4.19e-15	1.28e-09	7.28e-06	0.000446
8.24e-15	1.99e-09	9.48e-06	0.000529
1.61e-14	3.08e-09	1.23e-05	0.000626
3.12e-14	4.74e-09	1.59e-05	0.000739
6.02e-14	7.27e-09	2.05e-05	0.00087
1.15e-13	1.11e-08	2.64e-05	0.001023
2.19e-13	1.68e-08	3.38e-05	0.0012
4.13e-13	2.54e-08	4.32e-05	0.001404
7.74e-13	3.81e-08	5.5e-05	0.00164
1.44e-12	5.7e-08	6.98e-05	0.001911
2.66e-12	8.48e-08	8.84e-05	0.002222
4.88e-12	1.25e-07	0.000112	0.002578
8.9e-12	1.85e-07	0.00014	0.002984
1.61e-11	2.71e-07	0.000176	0.003448
2.89e-11	3.96e-07	0.00022	0.003974
5.16e-11	5.75e-07	0.000274	0.004572
9.14e-11	8.3e-07	0.000341	0.005247
1.61e-10	1.19e-06	0.000422	0.00601
2.81e-10	1.71e-06	0.000521	0.006868
4.88e-10	2.43e-06	0.000641	0.007832
8.4e-10	3.45e-06	0.000787	0.008912
1.44e-09	4.87e-06	0.000963	0.01012
2.44e-09	6.83e-06	0.001174	0.011466
4.12e-09	9.54e-06	0.001427	0.012963
6.9e-09	1.33e-05	0.001729	0.014624
1.15e-08	1.83e-05	0.002089	0.016463
1.9e-08	2.53e-05	0.002516	0.018492
3.11e-08	3.46e-05	0.003021	0.020727
5.07e-08	4.72e-05	0.003616	0.023182
8.21e-08	6.4e-05	0.004315	0.025872
1.32e-07	8.64e-05	0.005133	0.028812
2.1e-07	0.000116	0.006087	0.032017
3.33e-07	0.000155	0.007196	0.035502
5.24e-07	0.000207	0.00848	0.039281
8.19e-07	0.000274	0.009963	0.043368
1.27e-06	0.00036	0.011669	0.047778
1.96e-06	0.000473	0.013624	0.052523
3e-06	0.000617	0.015858	0.057614
4.55e-06	0.000801	0.0184	0.063063
6.87e-06	0.001035	0.021284	0.068879
1.03e-05	0.001332	0.024544	0.075068
1.53e-05	0.001704	0.028215	0.081637
2.26e-05	0.002171	0.032334	0.08859
3.32e-05	0.002752	0.03694	0.095928
4.83e-05	0.003471	0.042071	0.10365
6.99e-05	0.004358	0.047766	0.111751
0.0001	0.005444	0.054063	0.120227
0.000143	0.006768	0.061001	0.129066
0.000203	0.008373	0.068616	0.138257
0.000285	0.010309	0.076943	0.147783
0.000399	0.012631	0.086011	0.157624
0.000553	0.015401	0.095851	0.167759
0.000762	0.018687	0.106485	0.178161
0.001043	0.022565	0.117931	0.188799
0.001416	0.027116	0.130203	0.199642
0.001911	0.032426	0.143305	0.210653
0.002559	0.038589	0.157237	0.221791
0.003405	0.045701	0.171988	0.233016
0.004497	0.053861	0.18754	0.24428
0.0059	0.06317	0.203863	0.255537
0.007685	0.07373	0.220919	0.266737
0.009941	0.085638	0.23866	0.277828
0.01277	0.098988	0.257025	0.288756
0.01629	0.113865	0.275945	0.299467
0.020635	0.130344	0.295339	0.309906
0.025957	0.148484	0.315115	0.320017
0.032424	0.16833	0.335172	0.329746
0.040219	0.189904	0.3554	0.339039
0.049542	0.213206	0.37568	0.347842
0.0606	0.238208	0.395885	0.356104
0.07361	0.264853	0.415882	0.363777
0.088791	0.293052	0.435534	0.370815
0.106356	0.322683	0.4547	0.377174
0.126508	0.353589	0.473236	0.382814
0.14943	0.385579	0.491	0.387702
0.175277	0.418426	0.507851	0.391806
0.204161	0.451873	0.52365	0.3951
0.236148	0.48563	0.538266	0.397563
0.271245	0.519381	0.551573	0.399179
0.309387	0.552788	0.563456	0.399938
0.350433	0.585494	0.573809	0.399834
0.394161	0.617132	0.58254	0.398869
0.440256	0.647329	0.589568	0.397049
0.488316	0.675715	0.594831	0.394385
0.537849	0.701929	0.598278	0.390894
0.588279	0.72563	0.599879	0.3866
0.638956	0.746498	0.599618	0.381528
0.689163	0.764246	0.597498	0.375711
0.738137	0.778627	0.593538	0.369186
0.785083	0.789437	0.587776	0.361992
0.829198	0.796521	0.580264	0.354173
0.86969	0.799776	0.57107	0.345777
0.905806	0.799155	0.560279	0.336851
0.936848	0.794667	0.547986	0.327449
0.962204	0.786377	0.5343	0.317623
0.981362	0.774405	0.51934	0.307428
0.993928	0.758922	0.503233	0.296919
0.999642	0.740146	0.486112	0.286151
0.998385	0.718339	0.468118	0.275179
0.990183	0.693798	0.449391	0.264057
0.975207	0.66685	0.430074	0.252839
0.953766	0.637845	0.410311	0.241575
0.926298	0.607147	0.390242	0.230316
0.893354	0.575127	0.370003	0.219109
0.855579	0.542157	0.349726	0.207997
0.813693	0.508602	0.329534	0.197023
0.768466	0.474813	0.309545	0.186226
0.720698	0.441122	0.289866	0.175642
0.67119	0.407837	0.270596	0.165301
0.620728	0.375237	0.251824	0.155235
0.570061	0.343571	0.233627	0.145467
0.519882	0.313054	0.216072	0.13602
0.470817	0.283866	0.199216	0.126912
0.423412	0.256153	0.183106	0.118159
0.378128	0.230025	0.167776	0.109773
0.335334	0.205563	0.153253	0.101761
0.295312	0.182812	0.139553	0.094132
0.258254	0.161792	0.126683	0.086886
0.224274	0.142495	0.114643	0.080026
0.193407	0.124892	0.103426	0.073548
0.165627	0.108934	0.093017	0.067449
0.140849	0.094554	0.083396	0.061722
0.118943	0.081675	0.074538	0.05636
0.099745	0.070209	0.066414	0.051353
0.083062	0.06006	0.058992	0.04669
0.068688	0.051129	0.052237	0.042359
0.056406	0.043316	0.046112	0.038346
0.045997	0.036518	0.040579	0.034639
0.037248	0.030639	0.035599	0.031223
0.029952	0.025581	0.031133	0.028083
0.023918	0.021255	0.027143	0.025205
0.018967	0.017575	0.023591	0.022572
0.014935	0.014462	0.02044	0.020171
0.011679	0.011842	0.017655	0.017987
0.009069	0.00965	0.015203	0.016005
0.006993	0.007826	0.01305	0.01421
0.005355	0.006316	0.011167	0.012589
0.004072	0.005073	0.009527	0.01113
0.003075	0.004054	0.008102	0.009818
0.002306	0.003225	0.006869	0.008642
0.001717	0.002552	0.005805	0.007591
0.001269	0.00201	0.004891	0.006653
0.000932	0.001576	0.004108	0.005818
0.00068	0.001229	0.00344	0.005077
0.000492	0.000954	0.002871	0.004421
0.000354	0.000737	0.002389	0.003842
0.000253	0.000567	0.001982	0.003331
0.000179	0.000434	0.001639	0.002882
0.000126	0.00033	0.001351	0.002488
8.82e-05	0.00025	0.001111	0.002143
6.12e-05	0.000189	0.00091	0.001842
4.22e-05	0.000142	0.000743	0.00158
2.89e-05	0.000106	0.000605	0.001352
1.97e-05	7.85e-05	0.000491	0.001155
1.33e-05	5.81e-05	0.000398	0.000984
8.9e-06	4.27e-05	0.000321	0.000837
5.93e-06	3.13e-05	0.000258	0.00071
3.92e-06	2.28e-05	0.000207	0.000601
2.57e-06	1.65e-05	0.000165	0.000508
1.68e-06	1.19e-05	0.000132	0.000428
1.09e-06	8.58e-06	0.000105	0.00036
6.98e-07	6.13e-06	8.28e-05	0.000303
4.46e-07	4.36e-06	6.53e-05	0.000253
2.83e-07	3.09e-06	5.14e-05	0.000212
1.78e-07	2.17e-06	4.03e-05	0.000177
1.11e-07	1.52e-06	3.15e-05	0.000147
6.91e-08	1.06e-06	2.46e-05	0.000122
4.26e-08	7.38e-07	1.91e-05	0.000101
2.61e-08	5.1e-07	1.48e-05	8.36e-05
1.59e-08	3.51e-07	1.14e-05	6.9e-05
9.57e-09	2.4e-07	8.8e-06	5.68e-05
5.74e-09	1.63e-07	6.76e-06	4.67e-05
3.42e-09	1.11e-07	5.17e-06	3.83e-05
2.02e-09	7.47e-08	3.94e-06	3.13e-05
1.19e-09	5.01e-08	3e-06	2.55e-05
6.91e-10	3.35e-08	2.27e-06	2.08e-05
4e-10	2.22e-08	1.72e-06	1.69e-05
2.3e-10	1.47e-08	1.29e-06	1.37e-05
1.31e-10	9.68e-09	9.72e-07	1.11e-05
7.45e-11	6.34e-09	7.28e-07	8.96e-06
4.19e-11	4.13e-09	5.43e-07	7.22e-06
2.34e-11	2.68e-09	4.04e-07	5.8e-06
1.3e-11	1.73e-09	3e-07	4.66e-06
7.17e-12	1.11e-09	2.22e-07	3.73e-06
3.93e-12	7.11e-10	1.63e-07	2.98e-06
2.14e-12	4.52e-10	1.2e-07	2.37e-06
1.15e-12	2.86e-10	8.8e-08	1.89e-06
6.18e-13	1.8e-10	6.43e-08	1.5e-06
3.29e-13	1.13e-10	4.68e-08	1.19e-06
1.74e-13	7.06e-11	3.4e-08	9.37e-07
9.13e-14	4.38e-11	2.46e-08	7.39e-07
4.76e-14	2.71e-11	1.77e-08	5.81e-07
2.46e-14	1.66e-11	1.27e-08	4.56e-07
1.27e-14	1.02e-11	9.14e-09	3.58e-07

## Sheet: Figure 2G
Figure 2G
	Absorbance
Wavelength (nm)	Cathechol state	o-Quinone state
200	0.001662	0.000997
202	0.002279	0.001367
204	0.003101	0.001861
206	0.004186	0.002512
208	0.005606	0.003363
210	0.007447	0.004468
212	0.009813	0.005888
214	0.01283	0.007698
216	0.016639	0.009983
218	0.021408	0.012845
220	0.027324	0.016394
222	0.034597	0.020758
224	0.043456	0.026074
226	0.05415	0.03249
228	0.066937	0.040162
230	0.082085	0.049251
232	0.099859	0.059915
234	0.120513	0.072308
236	0.14428	0.086568
238	0.171358	0.102815
240	0.201897	0.121138
242	0.235982	0.141589
244	0.273624	0.164174
246	0.314743	0.188846
248	0.359155	0.215493
250	0.40657	0.243942
252	0.456576	0.273946
254	0.508648	0.305189
256	0.562142	0.337285
258	0.616313	0.369788
260	0.67032	0.402192
262	0.72325	0.43395
264	0.774142	0.464485
266	0.822012	0.493207
268	0.865888	0.519533
270	0.904837	0.542902
272	0.938005	0.562803
274	0.96464	0.578784
276	0.984127	0.590477
278	0.996008	0.597605
280	1	0.6
282	0.996008	0.597606
284	0.984127	0.590478
286	0.96464	0.578786
288	0.938005	0.562806
290	0.904837	0.542907
292	0.865888	0.51954
294	0.822012	0.493218
296	0.774142	0.464501
298	0.72325	0.433974
300	0.67032	0.402228
302	0.616313	0.369842
304	0.562142	0.337365
306	0.508648	0.305305
308	0.456576	0.274114
310	0.40657	0.244185
312	0.359155	0.21584
314	0.314743	0.189337
316	0.273624	0.164864
318	0.235982	0.142551
320	0.201897	0.122467
322	0.171358	0.104638
324	0.14428	0.089049
326	0.120513	0.075656
328	0.099859	0.0644
330	0.082085	0.055208
332	0.066937	0.048013
334	0.05415	0.042754
336	0.043456	0.039385
338	0.034597	0.037884
340	0.027324	0.038253
342	0.021408	0.040522
344	0.016639	0.044748
346	0.01283	0.051018
348	0.009813	0.059438
350	0.007447	0.070136
352	0.005606	0.08325
354	0.004186	0.098922
356	0.003101	0.117285
358	0.002279	0.138454
360	0.001662	0.162514
362	0.001202	0.189507
364	0.000862	0.219417
366	0.000614	0.252162
368	0.000433	0.287584
370	0.000304	0.325438
372	0.000211	0.365387
374	0.000145	0.407005
376	9.94e-05	0.449774
378	6.75e-05	0.493091
380	4.54e-05	0.536283
382	3.03e-05	0.578618
384	2.01e-05	0.619326
386	1.32e-05	0.657618
388	8.6e-06	0.692715
390	5.56e-06	0.723873
392	3.57e-06	0.750406
394	2.27e-06	0.771714
396	1.43e-06	0.787303
398	8.97e-07	0.796807
400	5.57e-07	0.8
402	3.44e-07	0.796807
404	2.1e-07	0.787302
406	1.27e-07	0.771712
408	7.67e-08	0.750404
410	4.58e-08	0.72387
412	2.71e-08	0.69271
414	1.59e-08	0.65761
416	9.27e-09	0.619314
418	5.36e-09	0.5786
420	3.07e-09	0.536256
422	1.75e-09	0.493051
424	9.87e-10	0.449714
426	5.53e-10	0.406918
428	3.07e-10	0.365261
430	1.69e-10	0.325256
432	9.25e-11	0.287324
434	5.02e-11	0.251794
436	2.7e-11	0.218899
438	1.44e-11	0.188786
440	7.62e-12	0.161517
442	4e-12	0.137086
444	2.09e-12	0.115424
446	1.08e-12	0.09641
448	5.53e-13	0.079887
450	2.81e-13	0.065668
452	1.42e-13	0.05355
454	7.1e-14	0.04332
456	3.53e-14	0.034765
458	1.74e-14	0.027677
460	8.49e-15	0.021859
462	4.12e-15	0.017126
464	1.98e-15	0.013311
466	9.44e-16	0.010264
468	4.47e-16	0.007851
470	2.1e-16	0.005957
472	9.78e-17	0.004484
474	4.52e-17	0.003349
476	2.07e-17	0.002481
478	9.42e-18	0.001823
480	4.25e-18	0.001329
482	1.9e-18	0.000961
484	8.44e-19	0.00069
486	3.72e-19	0.000491
488	1.62e-19	0.000347
490	7.04e-20	0.000243
492	3.03e-20	0.000169
494	1.29e-20	0.000116
496	5.46e-21	7.95e-05
498	2.29e-21	5.4e-05
500	9.55e-22	3.63e-05
502	3.95e-22	2.42e-05
504	1.62e-22	1.61e-05
506	6.58e-23	1.06e-05
508	2.65e-23	6.88e-06
510	1.06e-23	4.45e-06
512	4.21e-24	2.85e-06
514	1.66e-24	1.82e-06
516	6.48e-25	1.15e-06
518	2.51e-25	7.18e-07
520	9.65e-26	4.46e-07
522	3.68e-26	2.75e-07
524	1.39e-26	1.68e-07
526	5.23e-27	1.02e-07
528	1.95e-27	6.13e-08
530	7.19e-28	3.66e-08
532	2.63e-28	2.17e-08
534	9.57e-29	1.27e-08
536	3.45e-29	7.42e-09
538	1.23e-29	4.29e-09
540	4.38e-30	2.46e-09
542	1.54e-30	1.4e-09
544	5.39e-31	7.9e-10
546	1.87e-31	4.42e-10
548	6.42e-32	2.46e-10
550	2.19e-32	1.35e-10
552	7.4e-33	7.4e-11
554	2.48e-33	4.01e-11
556	8.26e-34	2.16e-11
558	2.73e-34	1.15e-11
560	8.94e-35	6.1e-12
562	2.91e-35	3.2e-12
564	9.37e-36	1.67e-12
566	3e-36	8.62e-13
568	9.5e-37	4.42e-13
570	2.99e-37	2.25e-13
572	9.34e-38	1.13e-13
574	2.89e-38	5.68e-14
576	8.89e-39	2.82e-14
578	2.71e-39	1.39e-14
580	8.19e-40	6.79e-15
582	2.46e-40	3.29e-15
584	7.32e-41	1.58e-15
586	2.16e-41	7.56e-16
588	6.33e-42	3.58e-16
590	1.84e-42	1.68e-16
592	5.3e-43	7.82e-17
594	1.51e-43	3.61e-17
596	4.3e-44	1.66e-17
598	1.21e-44	7.53e-18
600	3.37e-45	3.4e-18

## Sheet: Figure 2J
Figure 2J
	Stress (KPa)
Strain (%)	Without SA-DOPA	O-Quinone state	Catechol state
0	-0.03469	-0.02389	-0.11426
0	0.004688	-0.0269	-0.07891
0	0.019824	0.018518	-0.11527
0	-0.0741	-0.09961	-0.07992
0	0.007715	0.039734	-0.10214
0.0666667	-0.0741	0.060938	-0.1092
0.23	0.107666	0.154846	-0.02944
0.395	0.219751	0.472913	-0.00015
0.568333	0.183398	0.500183	0.093758
0.731667	0.434839	0.912158	0.193717
0.903333	0.404541	1.13026	0.283586
1.06333	0.734717	1.46045	0.434041
1.23333	0.831665	1.84819	0.534009
1.4	1.00132	2.17535	0.708691
1.56333	1.27395	2.67517	0.828858
1.73833	1.39814	2.9448	0.970215
1.90167	1.75254	3.37494	1.13885
2.06667	1.89797	3.74148	1.26809
2.23333	2.14636	4.09591	1.46095
2.40167	2.40383	4.55635	1.58718
2.56833	2.51289	4.86231	1.73258
2.73	2.86733	5.31065	1.89414
2.89833	3.0218	5.72866	2.01633
3.06833	3.23689	6.05581	2.20514
3.24	3.52466	6.55567	2.33237
3.40667	3.63372	6.82222	2.48586
3.57	3.9427	7.28875	2.6353
3.735	4.08811	7.63708	2.73324
3.90333	4.35166	7.97637	2.91702
4.06833	4.56372	8.42774	3.02102
4.23333	4.65762	8.68218	3.1745
4.405	4.99993	9.13355	3.31183
4.56833	5.11199	9.43042	3.43098
4.735	5.34829	9.77878	3.60668
4.905	5.58154	10.215	3.71371
5.07333	5.67847	10.4361	3.86013
5.23833	5.94504	10.8936	3.98332
5.40333	6.07229	11.1662	4.09439
5.57	6.36914	11.5145	4.26504
5.74	6.46909	11.9084	4.36702
5.905	6.60845	12.078	4.52253
6.07	6.89927	12.5748	4.62653
6.23333	6.99619	12.8444	4.74063
6.41	7.2446	13.1928	4.89714
6.57167	7.35972	13.5744	4.98903
6.73833	7.52329	13.8319	5.14352
6.90833	7.78684	14.2712	5.23844
7.06833	7.8656	14.459	5.3485
7.24333	8.14732	14.8316	5.50199
7.40667	8.30181	15.1648	5.58478
7.57167	8.4866	15.3678	5.7423
7.735	8.71379	15.8282	5.84227
7.90833	8.76831	16.0433	5.97051
8.07333	9.08032	16.4129	6.1048
8.23667	9.16516	16.7491	6.18256
8.41	9.32268	16.9793	6.32292
8.57167	9.55591	17.3883	6.39966
8.73833	9.63164	17.6064	6.52891
8.91333	9.88611	18.0062	6.65411
9.07667	9.96184	18.3273	6.73388
9.24	10.1921	18.5727	6.89443
9.405	10.392	18.9635	6.97521
9.57833	10.4617	19.1877	7.09941
9.74333	10.7585	19.6208	7.21351
9.90833	10.8434	19.848	7.2953
10.0733	11.0585	20.1176	7.43364
10.245	11.222	20.5326	7.51341
10.4067	11.3311	20.7053	7.6578
10.58	11.64	21.1203	7.75878
10.745	11.6885	21.4111	7.84259
10.91	11.9339	21.6656	7.99911
11.0733	12.0944	22.0018	8.06878
11.2383	12.2277	22.2442	8.22831
11.4133	12.4882	22.6895	8.32727
11.575	12.5488	22.9348	8.4141
11.7483	12.7851	23.2499	8.55851
11.9117	12.9366	23.6285	8.61707
12.0833	13.0608	23.8133	8.77055
12.2483	13.294	24.2586	8.86749
12.41	13.3607	24.4585	8.96139
12.5783	13.6242	24.7918	9.09468
12.7483	13.7454	25.1341	9.15426
12.9133	13.909	25.3219	9.31077
13.0867	14.1271	25.7611	9.40367
13.2483	14.1846	25.9459	9.50363
13.4133	14.4451	26.3124	9.64399
13.5783	14.5602	26.6154	9.70457
13.7533	14.7511	26.8395	9.85401
13.92	14.9662	27.2879	9.93783
14.0833	15.0389	27.4727	10.056
14.25	15.3297	27.8392	10.1781
14.415	15.4418	28.13	10.2448
14.585	15.5932	28.4057	10.3993
14.75	15.8023	28.8207	10.471
14.915	15.9113	29.0115	10.5921
15.0883	16.1809	29.3993	10.7123
15.25	16.2991	29.7143	10.7911
15.4167	16.5081	29.993	10.9365
15.5833	16.6898	30.3807	10.997
15.7533	16.7989	30.5504	11.1354
15.92	17.0533	30.9351	11.2616
16.09	17.1472	31.1986	11.3192
16.255	17.3835	31.4895	11.4858
16.4217	17.532	31.8833	11.5645
16.59	17.6501	32.0862	11.711
16.755	17.9197	32.5194	11.8028
16.9183	17.9984	32.7375	11.9038
17.085	18.259	33.0495	12.0593
17.2583	18.368	33.4312	12.127
17.42	18.4983	33.6372	12.2643
17.5883	18.7315	34.0916	12.3633
17.7533	18.7951	34.343	12.4632
17.9183	19.0375	34.7005	12.6116
18.085	19.1375	35.0882	12.6934
18.25	19.2647	35.3305	12.8348
18.4233	19.504	35.7759	12.9297
18.59	19.5616	35.9879	13.0287
18.7567	19.8736	36.3302	13.1761
18.9233	19.9614	36.6998	13.2498
19.085	20.1129	36.9088	13.3851
19.2617	20.3552	37.3208	13.471
19.4233	20.4037	37.5389	13.58
19.59	20.6884	37.969	13.7163
19.7583	20.7642	38.2841	13.7991
19.92	20.9489	38.5355	13.9486
20.0917	21.164	38.9808	14.0394
20.255	21.2549	39.1444	14.1515
20.4283	21.5245	39.523	14.2787
20.595	21.5821	39.8351	14.3636
20.7567	21.8002	40.1319	14.5191
20.9317	21.985	40.5227	14.611
21.0933	22.0789	40.7287	14.7412
21.2567	22.3636	41.1528	14.8624
21.425	22.4151	41.4496	14.9442
21.5967	22.6726	41.7526	15.0926
21.7617	22.8392	42.1403	15.1794
21.9267	22.9361	42.3614	15.3067
22.0917	23.1967	42.7946	15.4268
22.26	23.2724	43.0309	15.5187
22.43	23.5359	43.3308	15.6773
22.595	23.6843	43.7155	15.7449
22.76	23.7965	43.9397	15.8903
22.93	24.0358	44.3759	16.0034
23.0983	24.0721	44.6243	16.1084
23.2617	24.3508	44.9545	16.2669
23.425	24.4659	45.3453	16.3629
23.59	24.6143	45.5513	16.5163
23.7683	24.8537	46.0117	16.6224
23.935	24.89	46.2813	16.7314
24.095	25.1929	46.6479	16.892
24.2617	25.2929	46.9932	16.9677
24.4333	25.4444	47.2083	17.1384
24.5983	25.6655	47.6535	17.2525
24.765	25.72	47.9141	17.3585
24.9283	26.0381	48.2957	17.4978
25.0933	26.132	48.6562	17.5857
25.2683	26.3259	48.9077	17.7412
25.435	26.5409	49.4105	17.8462
25.6	26.6197	49.6347	17.9744
25.7617	26.9226	50.0315	18.1158
25.9367	26.9893	50.3556	18.2057
26.1	27.2286	50.6374	18.344
26.265	27.4103	51.116	18.4419
26.44	27.4467	51.3705	18.5863
26.6	27.7527	51.7976	18.7267
26.7667	27.7829	52.1157	18.8095
26.9317	28.0192	52.4186	18.9751
27.0983	28.1798	52.8518	19.07
27.2733	28.2828	53.085	19.2124
27.43	28.5736	53.5212	19.3376
27.6	28.613	53.809	19.4355
27.765	28.8644	54.1846	19.5981
27.9383	28.9977	54.5966	19.694
28.1033	29.1128	54.845	19.8324
28.265	29.4006	55.3267	19.9657
28.44	29.4187	55.6296	20.0818
28.6033	29.6823	56.0082	20.2353
28.7733	29.8277	56.4384	20.3443
28.94	29.9337	56.711	20.5099
29.1017	30.2064	57.1836	20.6281
29.2683	30.2245	57.4956	20.7472
29.4383	30.4972	57.8743	20.8987
29.6017	30.5729	58.2832	20.9865
29.7683	30.688	58.5831	21.1642
29.9367	30.9455	59.1011	21.2864
30.1067	31	59.3404	21.4187
30.27	31.2878	59.7524	21.5692
30.4433	31.3423	60.1614	21.6651
30.61	31.521	60.4522	21.8297
30.77	31.7603	60.9399	21.9337
30.9433	31.8209	61.2064	22.0902
31.11	32.1118	61.6548	22.2315
31.27	32.1754	62.0183	22.3345
31.4367	32.3783	62.3515	22.5072
31.6083	32.5995	62.8271	22.6011
31.7767	32.6449	63.0937	22.7425
31.94	32.9509	63.5329	22.8828
32.105	33.0145	63.9449	22.9879
32.28	33.2265	64.2751	23.1625
32.4417	33.4295	64.7779	23.2625
32.605	33.4961	65.0294	23.415
32.7767	33.8263	65.511	23.5493
32.94	33.893	65.8897	23.6644
33.1067	34.1626	66.2532	23.833
33.2767	34.3807	66.6742	23.934
33.445	34.4746	66.9257	24.0925
33.61	34.7926	67.4407	24.2298
33.775	34.8169	67.7769	24.35
33.95	35.0653	68.1556	24.5126
34.1117	35.2349	68.616	24.6045
34.28	35.3409	68.9219	24.7832
34.445	35.6439	69.449	24.9124
34.6083	35.6772	69.8186	25.0255
34.7767	35.965	70.2427	25.1911
34.9467	36.0589	70.7062	25.2911
35.1117	36.2134	71	25.4648
35.28	36.4708	71.5483	25.5809
35.4417	36.5375	71.8634	25.7202
35.6167	36.8222	72.3117	25.8848
35.7783	36.9283	72.76	25.9787
35.9433	37.1282	73.1387	26.1565
36.1083	37.3523	73.6779	26.2675
36.2817	37.416	74.002	26.4059
36.45	37.6916	74.4867	26.5705
36.6133	37.7946	74.8957	26.6866
36.7783	37.9734	75.2379	26.8764
36.945	38.1672	75.859	27.0036
37.11	38.2339	76.1528	27.1723
37.2867	38.5156	76.6466	27.3217
37.4467	38.6247	77.0797	27.4469
37.6117	38.8185	77.4493	27.6378
37.785	39.0215	78.0067	27.7519
37.9467	39.0669	78.3338	27.9134
38.1117	39.3759	78.8821	28.0618
38.2817	39.4213	79.2972	28.1749
38.4483	39.6273	79.6364	28.3516
38.615	39.7818	80.1847	28.4597
38.7867	39.8909	80.4665	28.6233
38.9533	40.1484	81.0329	28.7657
39.115	40.2211	81.4116	28.8808
39.28	40.4876	81.8417	29.0625
39.4533	40.6391	82.3688	29.1756
39.615	40.7663	82.6626	29.3594
39.7817	41.0511	83.2503	29.5038
39.9433	41.1238	83.6532	29.624
40.1117	41.3783	84.0379	29.7936
40.2883	41.5176	84.5741	29.9057
40.455	41.6509	84.9286	30.0874
40.62	41.9175	85.5223	30.2086
40.7817	41.978	85.913	30.3247
40.955	42.2537	86.3311	30.4954
41.1183	42.3385	86.8067	30.5862
41.28	42.5203	87.2095	30.764
41.455	42.7141	87.8154	30.873
41.6167	42.7838	88.1577	31.0154
41.7833	43.0413	88.6697	31.1709
41.9567	43.1292	89.215	31.2658
42.1183	43.3049	89.6057	31.4647
42.285	43.5108	90.2509	31.5728
42.45	43.5654	90.6478	31.7141
42.615	43.838	91.1143	31.8797
42.79	43.9319	91.5596	31.9918
42.95	44.1228	91.9746	32.1756
43.1233	44.3287	92.5683	32.2867
43.285	44.3681	92.9288	32.4482
43.45	44.6801	93.468	32.6007
43.6233	44.7225	93.9557	32.736
43.785	44.9316	94.3949	32.9319
43.96	45.1042	94.9705	33.0379
44.12	45.1951	95.3128	33.1985
44.2833	45.495	95.8854	33.3449
44.4583	45.5647	96.4003	33.461
44.6217	45.81	96.8063	33.6357
44.7883	45.9585	97.3546	33.7387
44.95	46.0645	97.7181	33.8992
45.1183	46.3341	98.333	34.0285
45.2867	46.3644	98.7904	34.1537
45.45	46.6734	99.3024	34.3243
45.6267	46.8218	99.8446	34.4344
45.79	46.9309	100.223	34.602
45.955	47.1793	100.853	34.7323
46.12	47.2368	101.314	34.8605
46.2917	47.5337	101.777	35.0413
46.4583	47.673	102.313	35.1352
46.62	47.8094	102.75	35.3048
46.7883	48.0093	103.353	35.4219
46.9533	48.085	103.761	35.5613
47.125	48.3425	104.364	35.7249
47.2917	48.4303	104.879	35.8147
47.4533	48.5969	105.288	35.9985
47.6267	48.809	105.918	36.0934
47.7917	48.8242	106.339	36.2358
47.9567	49.1119	106.909	36.3903
48.1233	49.1513	107.406	36.4802
48.2917	49.324	107.884	36.6508
48.4583	49.4906	108.469	36.7659
48.625	49.539	108.893	36.9194
48.7883	49.7844	109.52	37.0678
48.9633	49.8389	109.984	37.1749
49.125	50.0661	110.392	37.3496
49.29	50.2237	111.08	37.4626
49.465	50.2812	111.465	37.6161
49.63	50.5236	112.062	37.7524
49.795	50.569	112.546	37.8655
49.96	50.7871	113.004	38.0534
50.1233	50.9234	113.603	38.1574
50.2917	50.984	114.022	38.324
50.4633	51.2173	114.664	38.4603
50.6283	51.2627	115.167	38.5734
50.7967	51.4717	115.669	38.7501
50.9583	51.5778	116.251	38.847
51.1333	51.6777	116.687	39.0136
51.2967	51.8565	117.342	39.1388
51.4617	51.8837	117.829	39.255
51.625	52.1048	118.408	39.4216
51.79	52.1381	118.968	39.5175
51.9667	52.2078	119.471	39.679
52.13	52.3896	120.11	39.8093
52.295	52.3987	120.586	39.9194
52.4667	52.6138	121.228	40.0799
52.63	52.6441	121.795	40.188
52.7933	52.7016	122.234	40.3536
52.9667	52.8621	122.909	40.4757
53.1317	52.8076	123.367	40.604
53.2933	53.0257	123.976	40.7645
53.46	53.0469	124.518	40.8756
53.6333	53.153	124.972	41.0503
53.7967	53.2802	125.669	41.1503
53.9633	53.2408	126.175	41.2805
54.1317	53.4226	126.817	41.4229
54.295	53.4104	127.317	41.532
54.47	53.5377	127.88	41.7117
54.6317	53.5892	128.532	41.8127
54.7983	53.577	128.986	41.949
54.96	53.777	129.668	42.0883
55.1283	53.7255	130.198	42.1842
55.305	53.8527	130.746	42.3347
55.4683	53.9103	131.388	42.4306
55.6333	53.9284	131.873	42.5649
55.8017	54.086	132.548	42.6942
55.9683	54.0405	133.03	42.7861
56.1333	54.1829	133.645	42.9405
56.305	54.1981	134.224	43.0375
56.47	54.2041	134.657	43.1839
56.6333	54.3707	135.323	43.3162
56.7967	54.2798	135.796	43.4141
56.965	54.4374	136.396	43.5696
57.14	54.4374	137.023	43.6494
57.3067	54.4889	137.538	43.8059
57.47	54.6373	138.21	43.9271
57.6333	54.5646	138.667	44.0472
57.8017	54.6979	139.234	44.2037
57.9667	54.6676	139.782	44.2926
58.1317	54.6949	140.267	44.439
58.305	54.7675	141.027	44.5349
58.47	54.6464	141.494	44.639
58.6367	54.7888	142.13	44.7793
58.8	54.7403	142.757	44.846
58.9767	54.7463	143.245	45.0055
59.14	54.813	143.899	45.0933
59.305	54.707	144.341	45.2175
59.4683	54.81	144.99	45.3327
59.6333	54.7524	145.541	45.4256
59.8067	54.7888	146.017	45.5699
59.9683	54.7433	146.665	45.6548
60.14	54.6373	147.153	45.7971
60.3067	54.6979	147.776	45.9112
60.4733	54.5555	148.292	45.987
60.64	54.5313	148.849	46.1344
60.8017	54.4798	149.552	46.2243
60.9767	54.3253	150.027	46.3515
61.1417	54.3616	150.703	46.4716
61.3033	54.2011	151.251	46.5534
61.475	54.1526	151.811	46.6908
61.6383		152.457	46.7645
61.8117		152.941	46.8937
61.9783		153.626	46.9876
62.14		154.141	47.0654
62.3067		154.765	47.2078
62.47		155.395	47.2603
62.645		155.91	47.4097
62.8083		156.613	47.4945
62.9783		157.134	47.5894
63.145		157.685	47.7045
63.3083		158.282	47.7793
63.48		158.764	47.9327
63.645		159.463	48.0277
63.8067		159.921	48.1287
63.9817		160.536	48.2478
64.145		161.12	48.3013
64.31		161.648	48.4568
64.4783		162.375	48.5427
64.6383		162.862	48.6194
64.8067		163.48	48.7345
64.9783		164.035	48.7971
65.1433		164.519	48.9294
65.31		165.267	48.9809
65.475		165.707	49.0667
65.6433		166.358	49.1485
65.8167		167.012	49.201
65.9783		167.482	49.3394
66.1433		168.121	49.3888
66.315		168.621	49.4827
66.48		169.287	49.5746
66.6433		169.796	49.6241
66.8083		170.366	49.7564
66.985		171.047	49.7998
67.1483		171.487	49.8997
67.315		172.126	49.9795
67.4783		172.619	50.0462
67.6417		173.168	50.1825
67.815		173.822	50.2259
67.98		174.34	50.341
68.145		175.037	50.4097
68.3183		175.543	50.4541
68.4833		176.136	50.5733
68.6483		176.821	50.6217
68.8167		177.26	50.7187
68.9867		177.957	50.7641
69.1517		178.487	50.8186
69.3167		179.06	50.9307
69.4817		179.666	50.9711
69.6467		180.132	51.0731
69.8133		180.783	51.1296
69.9867		181.235	51.1993
70.1517		181.822	51.2942
70.32		182.377	51.3336
70.48		182.852	51.4457
70.6483		183.573	51.477
70.8133		184.058	51.5497
70.9867		184.679	51.6214
71.15		185.291	51.6436
71.3133		185.812	51.7395
71.4867		186.442	51.7779
71.65		186.911	51.8395
71.815		187.599	51.9031
71.99		188.099	51.9203
72.1517		188.59	51.994
72.3233		189.183	52.0192
72.4833		189.641	52.0889
72.65		190.253	52.1475
72.815		190.746	52.1778
72.985		191.24	52.2484
73.1517		191.813	52.2535
73.3167		192.203	52.3212
73.4817		192.815	52.3565
73.6583		193.312	52.3706
73.82		193.83	52.4413
73.9833		194.418	52.4524
74.155		194.833	52.5241
74.32		195.508	52.5615
74.4933		195.936	52.5867
74.6533		196.514	52.6554
74.8167		197.044	52.6533
74.9933		197.505	52.7129
75.1517		198.195	52.7442
75.3267		198.638	52.7604
75.4833		199.213	52.8058
75.6567		199.734	52.7876
75.8217		200.171	52.8432
75.9867		200.746	52.8533
76.16		201.146	52.8654
76.3217		201.691	52.8826
76.4867		202.155	52.8523
76.65		202.558	52.8947
76.8233		203.154	52.8826
76.99		203.524	52.8805
77.1583		204.087	52.8937
77.325		204.575	52.8745
77.4867		205.036	52.9088
77.66		205.641	52.8735
77.8267		206.044	52.8916
77.9883		206.614	52.8816
78.1533		207.126	52.8361
78.32		207.656	52.8715
78.4933		208.243	52.827
78.66		208.646	52.822
78.8217		209.258	52.7967
78.9883		209.719	52.7664
79.16		210.261	52.7745
79.3217		210.843	52.72
79.495		211.282
79.6567		211.863
79.8217		212.257
79.9917		212.763
80.16		213.296
80.325		213.711
80.4867		214.275
80.6633		214.638
80.825		215.168
80.9917		215.653
81.16		216.08
81.3217		216.659
81.4967		217.034
81.66		217.634
81.8233		218.164
82		218.552
82.1633		219.143
82.3333		219.558
82.4983		220.121
82.6633		220.551
82.8283		220.988
82.99		221.515
83.1633		221.866
83.33		222.417
83.495		222.841
83.6683		223.278
83.83		223.796
83.995		224.129
84.1667		224.686
84.33		225.089
84.495		225.525
84.665		226.046
84.83		226.386
84.995		227.001
85.165		227.4
85.3333		227.861
85.495		228.324
85.67		228.673
85.835		229.251
85.9983		229.56
86.1667		229.966
86.33		230.345
86.4967		230.687
86.6717		231.166
86.835		231.481
87.0033		231.923
87.165		232.35
87.335		232.623
87.4983		233.15
87.67		233.453
87.8333		233.938
88.0033		234.316
88.1683		234.646
88.335		235.18
88.5		235.482
88.6667		235.9
88.8317		236.228
89.0067		236.564
89.17		237.046
89.3333		237.318
89.5067		237.748
89.67		238.033
89.835		238.418
89.9983		238.842
90.1733		239.039
90.3433		239.53
90.505		239.884
90.67		240.214
90.8433		240.623
91.005		240.899
91.1683		241.365
91.34		241.617
91.505		241.968
91.6717		242.338
91.8433		242.631
92.0117		243.095
92.1733		243.325
92.3417		243.716
92.5083		244.11
92.675		244.325
92.8383		244.758
93.0117		245.01
93.1767		245.367
93.3467		245.655
93.51		245.94
93.6767		246.303
93.845		246.566
94.0117		246.976
94.1783		247.309
94.34		247.578
94.5083		248.045
94.68		248.275
94.845		248.681
95.01		249.02
95.175		249.335
95.3483		249.744
95.51		249.993
95.6767		250.426
95.85		250.668
96.0117		250.944
96.1767		251.332
96.35		251.513
96.5117		251.877
96.675		252.098
96.8517		252.413
97.0167		252.692
97.1767		252.916
97.3483		253.331
97.5117		253.567
97.685		253.882
97.85		254.261
98.0117		254.434
98.1783		254.821
98.3533		255.073
98.5167		255.424
98.6833		255.709
98.8483		255.984
99.0133		256.402
99.1867		256.551
99.3517		256.89
99.5167		257.118
99.6817		257.248
99.8467		257.545
100.022		257.717
100.182		258.017
100.352		258.187
100.522		258.365
100.69		258.756
100.853		258.905
101.02		259.211
101.185		259.456
101.35		259.647
101.523		259.971
101.69		260.123
101.852		260.507
102.02		260.707
102.192		260.934
102.358		261.222
102.523		261.419
102.685		261.758
102.858		261.901
103.023		262.128
103.192		262.328
103.355		262.488
103.525		262.849
103.692		262.94
103.855		263.164
104.028		263.403
104.195		263.533
104.355		263.812
104.522		263.888
104.685		264.106
104.858		264.294
105.025		264.43
105.187		264.715
105.362		264.757
105.525		264.984
105.698		265.112
105.863		265.236
106.027		265.415
106.19		265.399
106.363		265.578
106.527		265.611
106.695		265.657
106.857		265.866
107.027		265.83
107.193		266.048
107.358		266.111
107.53		266.229
107.693		266.387
107.86		266.414
108.032		266.675
108.195		266.744
108.363		266.844
108.525		266.978
108.693		266.929
108.865		267.141
109.032		267.123
109.197		267.214
109.363		267.314
109.527		267.211
109.7		267.335
109.863		267.277
110.03		267.35
110.193		267.375
110.37		267.326
110.533		267.432
110.702		267.347
110.863		267.456
111.035		267.45
111.198		267.375
111.363		267.502
111.53		267.42
111.703		267.574
111.867		267.565
112.03		267.52
112.207		267.644

## Sheet: Figure 2K
Figure 2K
	N/M
Displacement (mm)	Without SA-DOPA	o-Quinone state	Catechol state
0	-0.0254	-0.1421	-0.32847
0	0.08667	-0.03912	-0.25881
0	-0.26168	-0.0785	-0.32847
0	0.162402	-0.06637	-0.35271
0	-0.2738	0.006323	-0.31636
0.00683333	0.150305	0.066895	-0.3103
0.0238333	0.150305	0.218372	-0.14067
0.04	0.01095	0.221411	-0.13762
0.0565	0.301746	0.142639	-0.21641
0.0735	-0.11932	0.254712	-0.10129
0.09	0.235107	0.194141	-0.15278
0.106833	0.044275	0.366809	-0.03162
0.123833	-5.83854	0.336523	-0.03464
0.140167	-0.19202	0.372864	0.053223
0.157667	-0.90388	0.503113	0.095605
0.174	-0.21926	0.454651	0.089551
0.190833	-0.39801	0.618225	0.253125
0.206833	-0.32228	0.618225	0.268286
0.224167	0.053369	0.721228	0.350073
0.241	-0.35861	0.857532	0.434888
0.257167	0.177551	0.839368	0.407617
0.274167	-0.10719	1.04232	0.610596
0.290167	0.001868	0.99386	0.631787
0.307	0.216943	1.09383	0.765088
0.324167	-0.15566	1.17865	0.780225
0.340833	0.383545	1.17865	0.822632
0.3575	0.032153	1.38463	1.00137
0.373833	0.265405	1.34222	0.961987
0.390333	0.332056	1.48461	1.10737
0.407833	0.065479	1.57548	1.1407
0.424	0.586511	1.58153	1.12253
0.440667	0.174536	1.75118	1.28914
0.457	0.477454	1.68756	1.274
0.474333	0.471399	1.85719	1.40122
0.491333	0.265405	1.90263	1.40425
0.507667	0.744031	1.89657	1.45576
0.524167	0.268433	2.04198	1.61328
0.5405	0.677393	1.99049	1.55571
0.557667	0.56228	2.17223	1.69507
0.574	0.362341	2.20858	1.73748
0.591167	0.765234	2.24496	1.77988
0.6075	0.262378	2.40853	1.91619
0.623833	0.771289	2.37521	1.91924
0.641333	0.538049	2.58119	2.07979
0.658167	0.568335	2.56303	2.04949
0.674333	0.792505	2.63571	2.17368
0.691167	0.380518	2.71749	2.29182
0.707333	0.86217	2.65692	2.26758
0.724833	0.528955	2.85382	2.39482
0.7415	0.689502	2.85382	2.4342
0.7575	0.837927	2.93258	2.55537
0.774167	0.519873	3.00226	2.61597
0.790667	1.03181	2.95682	2.57053
0.808	0.628931	3.13251	2.76743
0.824667	0.837927	3.11434	2.73411
0.840833	0.898523	3.24459	2.82498
0.858167	0.638	3.30819	2.92495
0.874167	1.11965	3.30819	2.93706
0.890667	0.638	3.48087	3.04309
0.908333	1.01665	3.44452	2.97947
0.924667	0.95304	3.6172	3.15518
0.941	0.698584	3.62325	3.20364
0.957333	1.12269	3.63839	3.1582
0.974667	0.671313	3.7838	3.32783
0.9915	1.11663	3.74442	3.28543
1.00767	0.883386	3.93829	3.49143
1.02517	0.871252	3.97162	3.50657
1.04133	1.18025	3.99886	3.51262
1.058	0.807642	4.11703	3.65501
1.07483	1.23781	4.05643	3.62773
1.09117	0.919727	4.24425	3.81252
1.10783	1.04392	4.2503	3.80344
1.12483	1.22264	4.29574	3.84585
1.1415	0.868225	4.41993	3.98518
1.15833	1.35292	4.36239	3.93064
1.1745	0.968188	4.55018	4.08516
1.19217	1.19841	4.51386	4.06999
1.20833	1.30142	4.56837	4.15481
1.225	0.986365	4.68651	4.2366
1.2415	1.46195	4.66229	4.16392
1.25867	0.971228	4.82889	4.34871
1.275	1.27113	4.76527	4.33052
1.29133	1.23174	4.88947	4.42747
1.30883	1.07421	4.96522	4.54255
1.325	1.49528	4.95917	4.51228
1.34217	1.01665	5.15001	4.68191
1.35867	1.42258	5.07428	4.66677
1.37483	1.29838	5.20148	4.7637
1.39217	1.20749	5.24694	4.81821
1.40883	1.5892	5.22269	4.81521
1.42483	1.10148	5.40748	5.00906
1.44233	1.54072	5.36205	4.94546
1.4585	1.31051	5.50443	5.03938
1.47517	1.34988	5.54681	5.08479
1.4925	1.58616	5.565	5.10298
1.50883	1.13784	5.72252	5.26352
1.52583	1.64371	5.63468	5.22415
1.54217	1.259	5.81644	5.39075
1.55883	1.46195	5.84066	5.45134
1.5755	1.65281	5.88915	5.41802
1.59167	1.22568	6.03151	5.55737
1.609	1.71945	5.99213	5.51797
1.62533	1.29536	6.16178	5.65735
1.64217	1.58616	6.16478	5.63008
1.6595	1.60737	6.23749	5.66641
1.67583	1.31959	6.35868	5.81787
1.6925	1.79215	6.29808	5.76033
1.70867	1.37411	6.46771	5.92996
1.72617	1.75277	6.45258	5.92087
1.74283	1.65885	6.49801	5.95723
1.759	1.50135	6.63737	6.09053
1.77567	1.84668	6.58585	6.00872
1.79267	1.35897	6.80094	6.19351
1.80917	1.84061	6.74943	6.16018
1.82567	1.58616	6.85848	6.25713
1.84267	1.59828	6.94938	6.37527
1.85917	1.87698	6.88273	6.33892
1.87567	1.42258	7.09176	6.5116
1.89233	1.92848	7.00997	6.49946
1.90933	1.59828	7.12509	6.57217
1.92567	1.68309	7.18263	6.65395
1.94233	1.92848	7.11901	6.60247
1.95967	1.52559	7.28866	6.76604
1.97617	2.05873	7.26744	6.7085
1.99283	1.66493	7.40983	6.83269
2.009	1.84365	7.47342	6.88115
2.0265	1.94663	7.4401	6.8751
2.0425	1.66794	7.56432	7.01445
2.05883	2.16779	7.46132	6.92659
2.07633	1.72249	7.65519	7.08108
2.09233	2.01632	7.67338	7.10229
2.109	1.98603	7.65822	7.1144
2.12617	1.78306	7.77635	7.27192
2.143	2.21928	7.68851	7.20527
2.15983	1.76187	7.86722	7.38401
2.176	2.13143	7.85511	7.4052
2.19317	2.04963	7.86422	7.42036
2.2095	1.86788	7.98234	7.53547
2.22583	2.27986	7.91874	7.48093
2.2435	1.78912	8.12472	7.6718
2.26	2.22836	8.09745	7.64148
2.27617	1.99208	8.09139	7.70813
2.29267	1.93149	8.23075	7.77478
2.31	2.21625	8.15804	7.70813
2.32667	1.81033	8.34889	7.91411
2.34317	2.30713	8.33375	7.89292
2.35983	1.93149	8.41554	7.97471
2.37617	2.07388	8.46703	8.00803
2.3925	2.20717	8.40946	7.96865
2.40983	1.91029	8.57306	8.14133
2.42617	2.43133	8.58517	8.12012
2.44333	1.99208	8.67301	8.23523
2.45983	2.25867	8.73055	8.27158
2.476	2.29197	8.67604	8.2625
2.49317	2.05873	8.86083	8.41697
2.5095	2.51918	8.79115	8.39275
2.527	2.05267	8.8881	8.48967
2.5435	2.38892	8.93959	8.49878
2.56	2.36469	8.90021	8.46545
2.5765	2.14657	9.03956	8.62297
2.59267	2.55856	9.01532	8.56238
2.61017	2.10416	9.11227	8.70779
2.6265	2.51918	9.1274	8.67446
2.64317	2.31924	9.11227	8.70173
2.65983	2.27078	9.25765	8.81987
2.67683	2.58582	9.18195	8.80474
2.69367	2.15869	9.31522	8.98345
2.71	2.6161	9.33944	8.9592
2.72717	2.31318	9.37277	8.98345
2.74383	2.4192	9.48182	9.06826
2.75983	2.67063	9.40609	9.00466
2.77667	2.29197	9.55756	9.15005
2.793	2.75848	9.5212	9.11675
2.8105	2.36469	9.53939	9.15916
2.82717	2.57673	9.62723	9.25002
2.84333	2.63731	9.51818	9.22881
2.86067	2.35256	9.67572	9.39846
2.87683	2.79786	9.61815	9.31365
2.8935	2.39194	9.64845	9.42573
2.91117	2.6767	9.73629	9.49539
2.92733	2.65852	9.64845	9.44692
2.94417	2.49495	9.80292	9.61655
2.96083	2.8948	9.76051	9.5469
2.97733	2.42526	9.84535	9.65896
2.99433	2.82513	9.87562	9.66807
3.0105	2.66762	9.76962	9.66201
3.02717	2.58884	9.95441	9.77712
3.04433	2.91903	9.86351	9.67412
3.0605	2.48585	9.93622	9.81345
3.07783	2.96144	10.0029	9.81953
3.09383	2.69486	9.95135	9.81345
3.1105	2.70698	10.0998	9.96797
3.12783	2.9463	10.0513	9.85891
3.14433	2.53735	10.1695	10.0225
3.16133	3.01294	10.224	10.0013
3.1775	2.63429	10.1695	10.0164
3.19417	2.83423	10.3058	10.1225
3.21067	2.96448	10.2392	10.0346
3.22783	2.6464	10.3664	10.2012
3.24433	3.13411	10.3997	10.1588
3.2605	2.71304	10.3876	10.1982
3.27767	2.9463	10.4845	10.2709
3.29417	3.00082	10.4603	10.2073
3.31067	2.71002	10.6481	10.392
3.32817	3.18257	10.6178	10.3648
3.34433	2.75848	10.6208	10.4436
3.361	3.04627	10.7723	10.5405
3.378	3.00689	10.6875	10.4617
3.39383	2.79482	10.8389	10.6314
3.41083	3.20681	10.8632	10.5647
3.42767	2.77059	10.9056	10.6495
3.44417	3.15228	10.9601	10.6616
3.4615	3.01899	10.8904	10.6102
3.47767	2.97357	11.1025	10.7919
3.49517	3.28558	11.0601	10.7253
3.51133	2.83423	11.1146	10.8252
3.52783	3.2886	11.1691	10.8434
3.545	3.06444	11.1631	10.7707
3.5615	3.08868	11.3206	10.9131
3.578	3.30072	11.2812	10.8555
3.59433	2.91298	11.3751	10.9979
3.61133	3.40978	11.3994	10.9918
3.628	3.08261	11.3721	10.9828
3.6445	3.22499	11.5357	11.0948
3.66117	3.33706	11.5266	11.0131
3.67833	3.00991	11.6629	11.2009
3.695	3.46429	11.675	11.1585
3.7115	3.07655	11.6629	11.1615
3.728	3.33101	11.8568	11.3039
3.74467	3.35828	11.8022	11.1948
3.76167	3.10988	12.0052	11.3947
3.77783	3.54305	11.9931	11.3402
3.7945	3.08564	12.0173	11.3402
3.81133	3.46733	12.1748	11.4402
3.828	3.37343	12.1021	11.3705
3.84533	3.23711	12.2566	11.5341
3.862	3.61577	12.2324	11.4372
3.8785	3.15834	12.2627	11.5068
3.89483	3.61879	12.4141	11.5704
3.91133	3.34918	12.3445	11.519
3.9285	3.35828	12.499	11.7279
3.945	3.67938	12.4778	11.6098
3.96167	3.22195	12.5444	11.7037
3.97817	3.70665	12.6777	11.7219
3.99567	3.40371	12.5929	11.6795
4.01183	3.43098	12.7625	11.8673
4.02883	3.71271	12.7504	11.7522
4.0455	3.27345	12.8534	11.8703
4.062	3.77026	12.9109	11.8703
4.07867	3.38251	12.8897	11.831
4.0945	3.57638	13.0533	11.9794
4.112	3.65817	12.9958	11.9036
4.1285	3.36737	13.1411	12.0369
4.145	3.85205	13.2109	12.0339
4.16167	3.37343	13.1836	12.0309
4.179	3.66725	13.3684	12.1975
4.19567	3.65515	13.3017	12.0945
4.212	3.48854	13.4441	12.2429
4.22867	3.89142	13.5107	12.2127
4.24517	3.45521	13.4804	12.1975
4.2615	3.80358	13.6743	12.2975
4.27867	3.69149	13.6107	12.1763
4.295	3.59456	13.7773	12.3368
4.31267	3.98534	13.8016	12.2944
4.32933	3.54609	13.8379	12.3399
4.34583	3.96412	13.9681	12.4429
4.36233	3.72179	13.9106	12.3732
4.37883	3.7339	14.0893	12.5216
4.39533	4.0338	14.0893	12.4641
4.41267	3.5976	14.1439	12.5428
4.42883	4.04895	14.259	12.5943
4.44583	3.76722	14.2196	12.5095
4.46217	3.84296	14.3923	12.6579
4.47867	4.05198	14.3923	12.5731
4.49633	3.68544	14.4559	12.6579
4.5125	4.16102	14.5528	12.7276
4.52933	3.7854	14.5074	12.661
4.54567	4.01562	14.7043	12.7852
4.56283	4.04895	14.6497	12.6913
4.57917	3.75208	14.7406	12.7943
4.59617	4.26403	14.8497	12.7912
4.61267	3.80963	14.8163	12.7488
4.62933	4.09741	15.0042	12.8669
4.64583	4.01562	14.9769	12.77
4.66267	3.86113	15.095	12.9003
4.67883	4.30037	15.1193	12.8791
4.6965	3.8369	15.0981	12.8669
4.71317	4.2307	15.3101	12.97
4.72933	4.02775	15.2647	12.8821
4.74583	4.0035	15.4192	13.0396
4.763	4.30643	15.4555	13.0093
4.7795	3.89747	15.4525	13.0033
4.796	4.35187	15.6373	13.0457
4.813	4.10045	15.5918	12.9821
4.82983	4.1277	15.7706	13.1032
4.846	4.3246	15.7736	13.0578
4.863	3.96716	15.7706	13.073
4.8795	4.40942	15.9311	13.1517
4.896	4.06409	15.8917	13.0851
4.91317	4.23372	16.0311	13.2638
4.9295	4.33068	16.0402	13.2395
4.94617	4.02775	16.1007	13.2759
4.96267	4.47304	16.231	13.3274
4.97983	4.06106	16.1674	13.2698
4.99633	4.33673	16.3492	13.4031
5.0125	4.32158	16.3189	13.3183
5.03	4.12164	16.3855	13.4153
5.0465	4.55786	16.5188	13.4183
5.06317	4.12164	16.4521	13.3971
5.0795	4.46396	16.6399	13.5516
5.0965	4.33976	16.6248	13.4789
5.11283	4.26099	16.7217	13.5546
5.12967	4.60936	16.8066	13.5243
5.14683	4.18829	16.7884	13.5273
5.16333	4.62754	16.9611	13.6546
5.17967	4.41852	16.955	13.5819
5.19633	4.43064	17.0732	13.6727
5.21317	4.67297	17.1368	13.6849
5.23017	4.27614	17.1216	13.6818
5.24683	4.72447	17.2731	13.7969
5.26317	4.40337	17.261	13.703
5.28	4.54877	17.37	13.806
5.29667	4.74265	17.4518	13.7757
5.31383	4.37004	17.4427	13.7969
5.3305	4.8214	17.576	13.8666
5.3465	4.39125	17.5275	13.806
5.3635	4.66388	17.7032	13.9666
5.38	4.70629	17.7456	13.8848
5.39717	4.45183	17.7699	13.909
5.4135	4.8941	17.9274	13.9726
5.4305	4.4791	17.8638	13.8908
5.44717	4.78809	18.0031	14.0696
5.46367	4.75175	18.0758	14.0332
5.48017	4.55181	18.1304	14.0938
5.497	4.95773	18.2485	14.1635
5.5135	4.50335	18.2273	14.0938
5.53083	4.90017	18.3727	14.2513
5.5475	4.70024	18.4181	14.1423
5.56367	4.66692	18.4878	14.2332
5.58033	4.99711	18.6181	14.2392
5.59733	4.56392	18.5666	14.1665
5.61367	5.04557	18.7301	14.3149
5.63033	4.76384	18.7211	14.2119
5.64767	4.76688	18.8028	14.3119
5.66417	5.02435	18.8634	14.2998
5.68017	4.59421	18.8574	14.2665
5.697	5.08799	19.0331	14.4058
5.7145	4.76688	19.0088	14.324
5.73083	4.89714	19.0906	14.4664
5.74717	5.02435	19.1573	14.4452
5.7635	4.69721	19.1815	14.4391
5.78083	5.14856	19.3481	14.53
5.79733	4.78203	19.3451	14.4028
5.8135	5.03649	19.4662	14.5209
5.83083	5.04254	19.5359	14.4846
5.84717	4.78505	19.5208	14.4997
5.86383	5.22429	19.6632	14.5846
5.88067	4.79111	19.6601	14.4876
5.897	5.13341	19.7692	14.6421
5.91417	5.03951	19.7904	14.5603
5.93033	4.92441	19.8055	14.5694
5.947	5.25458	19.954	14.6603
5.9645	4.83353	19.9085	14.5573
5.98067	5.23643	20.0872	14.7572
5.99717	5.05768	20.1145	14.6815
6.01433	5.03043	20.1509	14.733
6.03083	5.3394	20.266	14.7724
6.04817	4.89714	20.2781	14.7087
6.0645	5.33636	20.4689	14.8602
6.08083	5.01528	20.472	14.7724
6.098	5.10615	20.5356	14.8602
6.11483	5.297	20.6477	14.8935
6.1315	4.95773	20.6234	14.7905
6.14767	5.41211	20.8052	14.9359
6.1645	5.0183	20.8082	14.8511
6.1815	5.25156	20.893	14.9602
6.198	5.3485	20.9627	14.9602
6.2145	5.0183	20.9203	14.8875
6.2315	5.50602	21.1263	15.048
6.248	5.09404	21.0596	14.939
6.264	5.43332	21.1535	15.042
6.28167	5.39392	21.2202	15.0571
6.2985	5.16977	21.2263	15.0056
6.31467	5.57568	21.411	15.1328
6.33117	5.10615	21.3595	15.0329
6.3485	5.49692	21.4747	15.1419
6.36533	5.35758	21.5443	15.1086
6.3815	5.28489	21.5322	15.1026
6.39783	5.59084	21.6958	15.2116
6.41433	5.16674	21.6473	15.1056
6.4315	5.62718	21.8139	15.2601
6.448	5.35758	21.8563	15.2146
6.465	5.39696	21.8775	15.2298
6.48117	5.62113	22.029	15.3025
6.49867	5.24551	21.9745	15.2389
6.51483	5.69988	22.1502	15.3661
6.53133	5.35153	22.1441	15.2843
6.548	5.54844	22.1926	15.3388
6.56533	5.66051	22.2895	15.3661
6.58167	5.36364	22.238	15.3055
6.59817	5.80289	22.438	15.4449
6.61467	5.41514	22.438	15.3631
6.63217	5.63324	22.4894	15.4206
6.648	5.69686	22.5924	15.4267
6.66567	5.41818	22.5622	15.3842
6.682	5.83014	22.7439	15.4994
6.69833	5.43029	22.7348	15.4237
6.71583	5.76957	22.859	15.4812
6.73183	5.65747	22.9196	15.4812
6.74817	5.49088	22.8681	15.457
6.7655	5.92102	23.0711	15.566
6.78183	5.43029	23.062	15.457
6.7985	5.86045	23.165	15.5812
6.8155	5.65142	23.2074	15.6115
6.832	5.67263	23.2074	15.5842
6.84833	5.9392	23.4134	15.6842
6.865	5.46361	23.3679	15.5812
6.8825	5.9392	23.5285	15.7114
6.89883	5.6908	23.5467	15.6751
6.915	5.82107	23.5285	15.663
6.9315	5.97252	23.7042	15.7296
6.94867	5.59992	23.6799	15.6296
6.96533	6.08763	23.8223	15.7569
6.9825	5.74835	23.8587	15.6993
6.9985	5.94829	23.8556	15.7054
7.01583	6.00282	24.0647	15.7447
7.03233	5.69686	24.0041	15.6236
7.04883	6.14216	24.1828	15.7751
7.06583	5.74534	24.2161	15.7508
7.08233	6.07854	24.2131	15.7902
7.09867	5.98766	24.3373	15.8053
7.11583	5.83923	24.2676	15.7266
7.1325	6.22698	24.4555	15.8447
7.149	5.77865	24.4615	15.7841
7.1655	6.16033	24.5039	15.8689
7.18217	6.00282	24.6402	15.8659
7.19967	5.95132	24.5827	15.7932
7.21617	6.25425	24.7705	15.9114
7.23217	5.84832	24.7705	15.8508
7.24967	6.28756	24.8553	15.9295
7.266	5.9907	24.9644	15.9416
7.28267	6.03613	24.934	15.878
7.2995	6.2906	25.134	15.9689
7.31567	5.87559	25.0704	15.878
7.333	6.34816	25.1491	15.9628
7.3495	6.01493	25.2521	15.9386
7.36633	6.19972	25.24	15.9295
7.38267	6.26938	25.4521	16.0204
7.39967	5.98766	25.4127	15.9477
7.41617	6.47842	25.5278	16.0628
7.4325	6.05129	25.5884	16.0022
7.44983	6.3845	25.5732	15.9962
7.46633	6.333	25.755	16.0356
7.4825	6.12095	25.6944	15.9659
7.5	6.55111	25.8277	16.0658
7.51633	6.08763	25.8792	15.9931
7.53283	6.47538	25.8701	16.0477
7.54967	6.333	26.0821	16.1113
7.56583	6.19669	25.9882	16.0446
7.58333	6.55717	26.1397	16.1658
7.59983	6.09976	26.1821	16.0568
7.6165	6.55111	26.2003	16.1113
7.633	6.29362	26.3669	16.1385
7.6495	6.29967	26.3093	16.0628
7.66683	6.57534	26.4851	16.2052
7.68333	6.16942	26.5093	16.0689
7.70017	6.6844	26.5335	16.1385
7.7165	6.32694	26.6608	16.2022
7.73283	6.44509	26.6123	16.1507
7.74983	6.6541	26.7577	16.2476
7.76667	6.28152	26.7668	16.1416
7.78317	6.77528	26.8273	16.2143
7.79983	6.36936	26.9516	16.181
7.81683	6.57231	26.8849	16.1385
7.8335	6.66622	27.0545	16.2264
7.85	6.36027	27.0515	16.1264
7.8665	6.83889	27.1363	16.2658
7.88367	6.32694	27.2575	16.2173
7.9	6.69955	27.2363	16.181
7.91633	6.63895	27.4181	16.2506
7.934	6.41478	27.3453	16.1658
7.9505	6.82677	27.4635	16.287
7.967	6.34512	27.5119	16.2173
7.9835	6.78437	27.5029	16.2355
8	6.62078	27.6634	16.2749
8.01683	6.60563	27.5877	16.1477
8.03417	6.93583	27.7755	16.2597
8.05083	6.49659	27.833	16.2112
8.067	6.93886	27.8209	16.2355
8.0835	6.66318	27.9633	16.2658
8.10083	6.72074	27.933	16.1779
8.11717	6.98733	28.0966	16.2991
8.1335	6.54202	28.1632	16.1779
8.15	7.0267	28.1542	16.2294
8.16733	6.6844	28.3117	16.2416
8.18367	6.89645	28.2905	16.1234
8.20033	7.03275	28.448	16.2506
8.21767	6.66318	28.4268	16.1477
8.23417	7.11758	28.4813	16.2416
8.25017	6.69651	28.5843	16.1901
8.2675	7.00852	28.5328	16.1022
8.284	6.96914	28.7267	16.1991
8.30067	6.69955	28.7267	16.084
8.31667	7.13273	28.8055	16.1446
8.33417	6.69651	28.9054	16.1355
8.35083	7.07216	28.9054	16.0477
8.36733	6.99338	29.069	16.1416
8.38383	6.80861	29.0993	16.0356
8.40083	7.18726	29.1629	16.1385
8.4175	6.75406	29.2507	16.0658
8.43417	7.16303	29.2356	16.0113
8.45033	6.9752	29.4446	16.078
8.46783	6.93279	29.4022	15.9659
8.484	7.22058	29.4779	16.0961
8.50067	6.81466	29.5628	16.0053
8.51733	7.28721	29.5355	15.9871
8.53433	7.00852	29.7233	16.0234
8.551	7.10547	29.6688	15.9144
8.567	7.28721	29.79	16.0083
8.5845	6.89949	29.8233	15.9144
8.60133	7.38417	29.8263	15.9265
8.61767	7.00247	29.9657	15.9326
8.63433	7.23269	29.9717	15.8205
8.65067	7.27511	30.111	15.9326
8.668	6.96611	30.108	15.8114
8.6845	7.44171	30.1262	15.8144
8.70083	7.0146	30.2928	15.8235
8.71833	7.3478	30.2262	15.7417
8.73467	7.29025	30.3837	15.8932
8.751	7.08729	30.3625	15.7629
8.7675	7.44777	30.4079	15.8023
8.785	7.03275	30.5412	15.7872
8.80167	7.41445	30.4806	15.6963
8.818	7.29934	30.6624	15.7811
8.83467	7.23573	30.6503	15.663
8.85217	7.53561	30.7321	15.7114
8.8685	7.1085	30.8411	15.666
8.885	7.55985	30.7926	15.5782
8.90133	7.29934	30.9441	15.663
8.91767	7.32053	30.9623	15.5327
8.93517	7.58107	31.0289	15.6327
8.95133	7.17817	31.1107	15.56
8.96817	7.65981	31.1198	15.4964
8.98517	7.25996	31.3167	15.5782
9.0015	7.41141	31.2652	15.4297
9.018	7.55076	31.3682	15.5145
9.03533	7.23874	31.4379	15.4388
9.05183	7.74766	31.4167	15.4055
9.06817	7.29934	31.5833	15.4539
9.08467	7.60226	31.5076	15.3358
9.1015	7.64164	31.6408	15.4539
9.11783	7.37507	31.6893	15.3328
9.1355	7.8022	31.7166	15.3237
9.15167	7.32661	31.862	15.3297
9.16817	7.70526	31.7529	15.2055
9.1855	7.59924	31.9498	15.3025
9.20183	7.46291	31.9861	15.1995
9.2185	7.83854	31.9952	15.2086
9.235	7.3569	32.1619	15.2237
9.25117	7.81128	32.1043	15.1026
9.269	7.60226	32.277	15.1783
9.285	7.58107	32.2951	15.0662
9.30167	7.85066	32.3406	15.0965
9.31883	7.38417	32.4678	15.0662
9.33533	7.92033	32.383	14.9632
9.35183	7.63254	32.6041	15.0238
9.36883	7.69314	32.5859	14.8966
9.38533	7.87793	32.6314	15.0026
9.4015	7.47504	32.7435	14.9753
9.41883	7.98092	32.7132	14.8784
9.43567	7.57499	32.8556	14.9571
9.45233	7.82947	32.8132	14.7966
9.46883	7.89609	32.901	14.8663
9.485	7.63558	32.9616	14.8239
9.50233	8.11725	32.9373	14.7421
9.51883	7.64164	33.1463	14.7784
9.53517	7.99	33.1433	14.6784
9.55167	7.96273	33.2191	14.7814
9.56867	7.78402	33.2857	14.7027
9.585	8.196	33.2615	14.6724
9.60183	7.72949	33.4281	14.6966
9.61917	8.10207	33.3766	14.6209
9.63583	7.95972	33.4947	14.6906
9.65233	7.82037	33.5341	14.5664
9.669	8.17782	33.5069	14.5664
9.686	7.75978	33.6553	14.5724
9.70217	8.21115	33.6159	14.4513
9.71867	7.95972	33.7643	14.5239
9.73583	7.96577	33.7795	14.427
9.75217	8.22628	33.8068	14.421
9.76867	7.79006	33.9582	14.4179
9.78517	8.28384	33.8946	14.3452
9.80267	7.95668	34.0915	14.4604
9.81883	8.09603	34.1127	14.3392
9.83533	8.24143	34.1309	14.3604
9.853	7.92033	34.2945	14.3149
9.869	8.38986	34.2369	14.2422
9.88533	7.96577	34.3641	14.3119
9.90183	8.196	34.2732	14.1817
9.91917	8.26567	34.3308	14.2332
9.936	7.94458	34.5398	14.1998
9.95217	8.3929	34.4308	14.1514
9.96883	7.94458	34.6216	14.218
9.98583	8.2899	34.5792	14.0877
10.0023	8.2384	34.6428	14.1423
10.0188	8.08998	34.7519	14.0847
10.0362	8.51406	34.7125	14.0453
10.0528	8.04756	34.8731	14.0726
10.0693	8.48378	34.8003	13.9696
10.0858	8.26567	34.9215	14.0514
10.1023	8.25355	34.9549	13.9848
10.1193	8.5686	34.9306	13.9817
10.1357	8.12632	35.0942	14.0423
10.1522	8.5807	35.0245	13.9363
10.1695	8.32929	35.1336	14.0302
10.1858	8.47164	35.1699	13.9302
10.203	8.63221	35.1699	13.9484
10.2195	8.28082	35.2941	13.9605
10.2357	8.72006	35.2123	13.8454
10.2522	8.36261	35.391	13.9363
10.269	8.57466	35.3759	13.912
10.2863	8.62918	35.4183	13.9302
10.303	8.32625	35.4971	13.8999
10.3195	8.79883	35.4213	13.7363
10.3358	8.39895	35.5758	13.8666
10.3532	8.72612	35.6334	13.7485
10.3697	8.67158	35.6516	13.7788
10.3863	8.42622	35.7758	13.7212
10.4027	8.84425	35.7031	13.6182
10.419	8.39895	35.8576	13.7606
10.4365	8.85031	35.8545	13.6485
10.4528	8.6413	35.9151	13.7242
10.4693	8.5292	36.0454	13.703
10.4858	8.89271	36.0151	13.5879
10.5033	8.44741	36.1968	13.6939
10.52	8.89575	36.2029	13.5364
10.5363	8.62312	36.2816	13.6273
10.5528	8.67158	36.3301	13.5606
10.5698	8.90485	36.2998	13.5061
10.5862	8.54436	36.4634	13.5728
10.6028	9.0139	36.4634	13.4607
10.6198	8.65039	36.5725	13.5486
10.6367	8.78973	36.6482	13.497
10.6528	8.96846	36.6179	13.4728
10.6695	8.62616	36.7815	13.5273
10.6863	9.06237	36.7572	13.4062
10.7027	8.65341	36.8875	13.5061
10.72	8.89879	36.9511	13.4213
10.7363	8.91696	36.936	13.4213
10.7528	8.66553	37.0753	13.4637
10.7703	9.12294	37.042	13.3395
10.7867	8.66857	37.1995	13.4425
10.8032	9.0139	37.2419	13.3395
10.8195	8.89575	37.2662	13.4062
10.8362	8.79579	37.3904	13.3728
10.8537	9.18049	37.351	13.2577
10.8698	8.73823	37.5297	13.4365
10.8863	9.17444	37.5237	13.3123
10.903	8.92908	37.5358	13.3516
10.9195	8.95936	37.6539	13.3244
10.9363	9.24714	37.6236	13.2547
10.9532	8.77459	37.772	13.3486
10.9698	9.25321	37.7357	13.2214
10.9863	8.96846	37.8084	13.3153
11.0037	9.09871	37.8993	13.2789
11.02	9.29259	37.8841	13.1608
11.0367	8.88062	38.0416	13.2941
11.0532	9.3562	37.9901	13.1971
11.0702	9.00783	38.0598	13.2789
11.0865	9.25018	38.0901	13.2456
11.104	9.31682	38.0931	13.2002
11.1198	9.01692	38.2295	13.3335
11.1365	9.45314	38.1658	13.185
11.1538	9.04419	38.2961	13.288
11.1703	9.35316	38.3294	13.2062
11.187	9.34408	38.3476	13.1941
11.2033	9.15325	38.4869	13.2547
11.2205	9.53492	38.4173	13.0669
11.237	9.08962	38.5506	13.1911
11.2533	9.48646	38.5566	13.1608
11.27	9.31984	38.5415	13.1123
11.2872	9.20776	38.6566	13.1881
11.3038	9.53795	38.5839	13.1002
11.3202	9.09265	38.7444	13.1941
11.3368	9.5743	38.7202	13.1214
11.3535	9.33197	38.7777	13.179
11.3707	9.32288	38.8686	13.1941
11.3873	9.61974	38.8323	13.073
11.4038	9.18657	39.014	13.1608
11.4203	9.69244	38.9928	13.0457
11.4368	9.32288	39.008	13.1002
11.4542	9.47736	39.0958	13.1123
11.4708	9.61974	39.0443	13.0396
11.4872	9.26532	39.217	13.1275
11.5037	9.79242	39.2049	12.9821
11.5212	9.37134	39.2837	13.0457
11.5377	9.62279	39.3775	13.0124
11.5542	9.65306	39.32	12.9518
11.5707	9.40467	39.4502	13.0366
11.5877	9.87421	39.42	12.9791
11.6043	9.37438	39.5593	13.0427
11.6208	9.74396	39.6048	13.0336
11.6377	9.63185	39.5805	12.9972
11.6542	9.49252	39.7532	13.0638
11.6707	9.9348	39.7077	12.9609
11.6877	9.41376	39.8168	13.082
11.704	9.89237	39.8986	13.0215
11.7208	9.61066	39.8774	12.9881
11.7378	9.64701	40.0258	13.0396
11.7545	9.87723	39.9834	12.9306
11.7712	9.5016	40.1349	13.0487
11.7875	9.95599	40.1651	12.973
11.8047	9.63793	40.1864	12.973
11.8213	9.68033	40.3257	12.9942
11.8378	9.97416	40.2984	12.9033
11.8547	9.57733	40.4469	13.0245
11.871	10.0317	40.4196	12.9669
11.8875	9.63185	40.4257	12.976
11.9047	9.84996	40.5347	13.0215
11.9212	9.90753	40.462	12.9397
11.9377	9.66517	40.6619	13.0638
11.9548	10.0741	40.6559	12.9609
11.9713	9.6985	40.6983	13.0184
11.9878	9.98021	40.7801	13.0184
12.0042	9.98932	40.7377	12.9245
12.0218	9.82574	40.9285	12.9972
12.038	10.1378	40.9043	12.9093
12.0543	9.78937	40.9588	13.0002
12.0713	10.0772	41.0709	12.9972
12.0878	9.96813	40.9922	12.9397
12.1045	9.88632	41.1557	13.0305
12.1215	10.1287	41.1345	12.9548
12.138	9.82877	41.2345	13.0578
12.1547	10.1044	41.2708	12.9578
12.171	9.92872	41.2648	12.9397
12.1878	9.98627	41.4647	13.0336
12.2048	10.1741	41.4223	12.8669
12.2213	9.88329	41.5071	12.9609
12.2377	10.262	41.5465	12.9124
12.2543	10.0014	41.5253	12.9185
12.2717	10.1529	41.6889	12.976
12.2878	10.1923	41.6253	12.8882
12.3045	9.91661	41.7373	12.9942
12.3213	10.2983	41.7949	12.9124
12.3387	9.97416	41.7706	12.9457
12.3547	10.2074	41.9373	12.973
12.372	10.2317	41.8403	12.87
12.3885	9.99235	41.9524	12.9912
12.4047	10.3559	41.9827	12.9063
12.4212	10.0469	42.0281	12.9366
12.4387	10.3316	42.116	12.9306
12.4547	10.2347	42.0403	12.8367
12.472	10.1075	42.2099	12.9366
12.4885	10.4831	42.2069	12.8518
12.5052	10.0802	42.219	12.8973
12.5217	10.4255	42.3402	12.9185
12.538	10.2165	42.2402	12.8458
12.5557	10.2317	42.3947	12.9215
12.5722	10.5437	42.3947	12.8185
12.5883	10.1014	42.4007	12.9063
12.6053	10.5255	42.5249	12.8882
12.6217	10.2559	42.4734	12.8488
12.6383	10.3468	42.6007	12.9336
12.6555	10.5285	42.6037	12.8215
12.6722	10.1529	42.7279	12.9275
12.689	10.6679	42.7461	12.876
12.7052	10.2862	42.7097	12.8276
12.7217	10.4649	42.8794	12.9366
12.739	10.5528	42.7764	12.8276
12.7552	10.2498	42.8763	12.9275
12.772	10.7164	42.9703	12.8397
12.7883	10.2922	42.949	12.8336
12.8057	10.5558	43.049	12.8912
12.8223	10.5952	43.0339	12.767
12.8387	10.3983	43.1308	12.8973
12.856	10.8072	43.155	12.8397
12.8722	10.2892	43.1399	12.8851
12.8887	10.6982	43.2762	12.9033
12.906	10.583	43.2095	12.7791
12.9223	10.4255	43.3307	12.9245
12.939	10.792	43.2974	12.8215
12.9553	10.3134	43.3368	12.8458
12.9718	10.8102	43.4186	12.8548
12.9895	10.58	43.3701	12.7427
13.0057	10.58	43.4913	12.8882
13.0225	10.8284	43.4761	12.8033
13.0385	10.3953	43.467	12.8488
13.0557	10.886	43.5488	12.8276
13.0723	10.5922	43.5185	12.7427
13.0887	10.683	43.6427	12.8548
13.106	10.8102	43.564	12.7882
13.122	10.3831	43.6064	12.876
13.1387	10.8829	43.6458	12.8548
13.1562	10.5437	43.6397	12.7882
13.1723	10.7406	43.7336	12.8882
13.1892	10.8224	43.6458	12.7821
13.2058	10.4922	43.667	12.8791
13.2223	11.0314	43.7306	12.8155
13.2388	10.577	43.6639	12.7882
13.2553	10.9072	43.7639	12.8821
13.2727	10.8678	43.6458	12.767
13.2888	10.6164	43.7427	12.8912
13.3055	11.0829	43.776	12.8367
13.3222	10.577	43.7064	12.8094
13.3397	11.0011	43.7578	12.8518
13.3563	10.8072	43.7306	12.7458
13.3727	10.7285	43.8518	12.8851
13.3893	11.092	43.8487	12.7943
13.4063	10.6073	43.7972	12.7458
13.4228	11.1011	43.9366	12.8124
13.4395	10.789	43.8578	12.7064
13.4558	10.8315	43.9457	12.8609
13.4725	11.092	43.9335	12.8003
13.4893	10.6315	43.9214	12.7852
13.5067	11.1525	44.0517	12.8094
13.5235	10.7739	43.9729	12.7064
13.5397	10.9375	44.1002	12.873
13.5562	11.0495	44.0577	12.767
13.5728	10.7224	44.1577	12.7852
13.5898	11.2131	44.2183	12.8276
13.6067	10.8011	44.1183	12.7306
13.623	11.0435	44.2395	12.8548
13.6395	11.0526	44.2516	12.7791
13.656	10.8254	44.2728	12.8215
13.673	11.2828	44.3667	12.8124
13.6895	10.8133	44.3061	12.7095
13.7068	11.098	44.4909	12.7973
13.7233	11.1011	44.4152	12.7155
13.7398	10.9223	44.4849	12.8003
13.7562	11.3404	44.603	12.767
13.7735	10.8405	44.5212	12.7155
13.7898	11.304	44.6788	12.7973
13.8068	11.1011	44.603	12.664
13.823	11.0586	44.706	12.764
13.8395	11.3464	44.706	12.7337
13.8572	10.9011	44.703	12.6822
13.8735	11.3919	44.8332	12.7458
13.8902	11.0526	44.7514	12.6246
13.9065	11.1647	44.8514	12.7306
13.9232	11.3616	44.8514	12.6852
13.9398	10.9587	44.7848	12.6488
13.9568	11.4434	44.9029	12.7367
13.9733	11.0495	44.809	12.5701
13.9898	11.2495	44.9181	12.6973
14.007	11.3373	44.8787	12.6186
14.0237	11.0162	44.8968	12.6246
14.0398	11.5009	44.9786	12.6791
14.0572	11.0344	44.8817	12.5458
14.0737	11.3737	44.9968	12.664
14.09	11.3646	44.9605	12.6004
14.1073	11.1404	45.0301	12.6276
14.1235	11.5312	45.0695	12.67
14.1402	11.0617	44.9393	12.5731
14.1568	11.4767	45.0635	12.661
14.1733	11.3282	44.9968	12.5822
14.1908	11.1889	45.0392	12.6216
14.2072	11.5403	45.0423	12.6246
14.2235	11.1131	44.9574	12.5458
14.24	11.5615	45.0725	12.6398
14.2568	11.3373	44.9998	12.5822
14.2742	11.3282	45.0089	12.661
14.2903	11.5736	45.0786	12.6549
14.3068	11.1647	44.9968	12.5701
14.3242	11.6433	45.1604	12.6488
14.3405	11.3494	45.0635	12.5247
14.357	11.3858	45.1362	12.6125
14.374	11.5675	45.1725	12.5307
14.3907	11.1889	45.1059	12.5035
14.4072	11.6827	45.1937	12.5671
14.4237	11.2889	45.1362	12.458
14.4408	11.51	45.2331	12.5853
14.4572	11.5767	45.221	12.5247
14.4737	11.3161	45.1725	12.5155
14.491	11.7857	45.3058	12.5973
14.5073	11.3222	45.2119	12.4762
14.5238	11.6797	45.2937	12.5883
14.5407	11.5736	45.2816	12.4974
14.5575	11.3828	45.2634	12.5125
14.574	11.7887	45.3573	12.5247
14.591	11.3161	45.2392	12.4398
14.6077	11.7432	45.3634	12.5489
14.6238	11.513	45.2907	12.4489
14.6403	11.4555	45.3149	12.4731
14.6573	11.8039	45.3664	12.5035
14.6738	11.3464	45.2604	12.4186
14.6908	11.819	45.3846	12.5549
14.707	11.5039	45.33	12.4489
14.7245	11.5767	45.2785	12.4974
14.7412	11.8523	45.3391	12.4944
14.7575	11.4131	45.2876	12.4004
14.7743	11.8917	45.3785	12.5368
14.7905	11.5403	45.3149	12.4095
14.8078	11.7251	45.3209	12.4974
14.8245	11.8614	45.3664	12.4489
14.8407	11.5282	45.3179	12.3914
14.8582	11.9735	45.4421	12.5065
14.8742	11.5221	45.3361	12.3702
14.8907	11.819	45.3906	12.458
14.908	11.7644	45.3876	12.3884
14.9242	11.4949	45.3149	12.358
14.9407	11.9583	45.3755	12.4368
14.9572	11.507	45.2422	12.3096
14.9738	11.8947	45.2785	12.4156
14.9915	11.7524	45.2543	12.3641
15.0078	11.613	45.1998	12.3793
15.0245	11.9977	45.2725	12.4338
15.0407	11.4857	45.124	12.3186
15.0582	11.9765	45.2179	12.4671
15.075	11.6736	45.1725	12.3914
15.0912	11.713	45.0907	12.4247
15.108	12.0159	45.1665	12.4701
15.124	11.5706	45.0332	12.3611
15.1415	12.0371	45.0877	12.4762
15.1583	11.7251	44.9998	12.3611
15.1748	11.8493	44.9605	12.4338
15.1915	12.0341	45.018	12.458
15.2077	11.6705	44.8423	12.3823
15.225	12.134	44.9332	12.5095
15.2418	11.6857	44.8332	12.3944
15.2583	11.9583	44.809	12.5155
15.2748	11.9886	44.7666	12.5004
15.2917	11.7251	44.6272	12.4307
15.3083	12.2067	44.703	12.5337
15.325	11.7857	44.5848	12.3974
15.3415	12.0674	44.606	12.5186
15.3582	11.9917	44.5757	12.4883
15.3752	11.8432	44.4122	12.4035
15.3918	12.2643	44.4425	12.5458
15.4085	11.7614	44.3334	12.4186
15.4247	12.234	44.3213	12.5549
15.4413	12.0401	44.2365	12.5155
15.4578	11.919	44.1123	12.455
15.4753	12.2946	44.1516	12.5489
15.4922	11.8069	43.9881	12.4398
15.5083	12.2885	43.9851	12.5883
15.5248	11.9977	43.8699	12.5277
15.542	12.0189	43.7033	12.5035
15.5585	12.2491	43.667	12.5853
15.5748	11.8371	43.4973	12.4671
15.5918	12.3188	43.4549	12.6216
15.6085	11.9886	43.2914	12.5458
15.6248	12.1522	43.149	12.5307
15.6422	12.2613	43.1156	12.5731
15.6588	11.928	42.9278	12.4913
15.675	12.4369	42.9672	12.6155
15.6918	11.9613	42.8066	12.5337
15.7085	12.237	42.6764	12.5671
15.7248	12.2522	42.5946	12.6125
15.7423	12.0492	42.3795	12.5216
15.7585	12.4612	42.3704	12.664
15.7752	12.0098	42.1523	12.5883
15.7915	12.3521	42.0645	12.6337
15.809	12.234	41.9373	12.6458
15.8258	12.1007	41.7737	12.5368
15.8423	12.4794	41.7706	12.667
15.8588	11.9917	41.5525	12.6125
15.8753	12.4218	41.498	12.6822
15.8918	12.237	41.386	12.667
15.9092	12.1643	41.2315	12.5822
15.9253	12.4945	41.2042	12.7306
15.9427	12.0613	40.9709	12.6579
15.9592	12.5097	40.9679	12.7397
15.9757	12.2401	40.8588	12.67
15.9922	12.2764	40.7074	12.6398
16.0095	12.4884	40.6922	12.7791
16.026	12.0916	40.4832	12.6488
16.042	12.5824	40.4772	12.7397
16.0595	12.2037	40.3469	12.7125
16.076	12.4036	40.2348	12.6579
16.0922	12.4642	40.1985	12.7912
16.109	12.1371	40.0288	12.6973
16.1255	12.6036	40.0228	12.8094
16.1422	12.1401	39.9258	12.7397
16.159	12.4733	39.841	12.7367
16.1763	12.3976	39.8228	12.8367
16.193	12.2067	39.6259	12.7337
16.2095	12.6157	39.6623	12.8427
16.2258	12.1643	39.5229	12.8064
16.2423	12.5824	39.4927	12.8003
16.2595	12.3249	39.4351	12.8246
16.2758	12.2976	39.2352	12.7155
16.293	12.6217	39.2806	12.8367
16.3097	12.1916	39.1049	12.7518
16.3267	12.6823	39.0686	12.7761
16.343	12.4006	39.0262	12.8397
16.3597	12.4248	38.8595	12.7579
16.376	12.6853	38.9232	12.8579
16.3925	12.2734	38.7475	12.767
16.4102	12.7369	38.7353	12.8367
16.4263	12.3885	38.6869	12.8518
16.4432	12.5399	38.5415	12.7852
16.4597	12.6914	38.5839	12.9093
16.476	12.3673	38.4082	12.8276
16.4933	12.8701	38.4173	12.8882
16.5097	12.4248	38.3233	12.9093
16.5263	12.7247	38.2052	12.8215
16.5427	12.7005	38.2295	12.9306
16.56	12.5399	38.0568	12.8518
16.5765	12.9307	38.1174	12.9487
16.5927	12.4672	38.0144	12.8851
16.6102	12.8368	37.8993	12.9093
16.6265	12.7187	37.9356	12.9336
16.6432	12.5733	37.7387	12.8579
16.6598	12.958	37.8084	13.0033
16.6768	12.44	37.6812	12.9518
16.6932	12.9034	37.6115	12.9639
16.7103	12.6702	37.6054	13.0366
16.7268	12.6823	37.4631	12.9881
16.7433	12.9671	37.5751	13.1002
16.7597	12.4884	37.4449	13.0396
16.7763	12.961	37.3995	13.082
16.7937	12.6399	37.3995	13.1093
16.81	12.7581	37.2147	13.0427
16.8267	12.9368	37.2965	13.1669
16.843	12.543	37.1571	13.0669
16.8607	13.0519	37.1147	13.1244
16.877	12.6702	37.1117	13.1487
16.8937	12.8913	36.9663	13.082
16.9103	12.9701	37.0632	13.2123
16.9265	12.6581	36.9148	13.1184
16.943	13.1397	36.9208	13.2032
16.9607	12.6975	36.8996	13.2032
16.9768	13.0368	36.7815	13.1608
16.9942	12.9519	36.8421	13.2577
17.0102	12.7338	36.6876	13.179
17.0267	13.1973	36.7209	13.2729
17.0438	12.7399	36.6512	13.2517
17.0603	13.1761	36.5331	13.2093
17.0777	12.9944	36.6149	13.3213
17.0935	12.858	36.4271	13.2335
17.11	13.3124	36.4876	13.3153
17.1273	12.8004	36.4422	13.282
17.1438	13.2579	36.3634	13.2214
17.1603	12.958	36.4634	13.3304
17.1777	12.955	36.2938	13.2486
17.1943	13.2246	36.3513	13.3577
17.2107	12.7762	36.2998	13.3002
17.227	13.2973	36.2514	13.3456
17.2443	12.9428	36.2938	13.3789
17.2605	13.061	36.1635	13.3123
17.2772	13.2548	36.2332	13.4062
17.2943	12.855	36.1635	13.3183
17.3107	13.3518	36.1514	13.3577
17.3277	12.9307	36.1817	13.4001
17.3437	13.1125	36.0181	13.3304
17.3612	13.1609	36.1029	13.4577
17.3775	12.9125	36.0181	13.3819
17.3947	13.3912	35.9908	13.4153
17.4112	12.9216	36.0242	13.494
17.4273	13.2397	35.906	13.4092
17.4438	13.2185	35.9696	13.5122
17.461	13.0216	35.8818	13.4395
17.4773	13.4396	35.8909	13.5304
17.495	12.9368	35.8545	13.5304
17.5108	13.3578	35.7455	13.4758
17.5282	13.1609	35.8545	13.5637
17.5448	13.0973	35.7546	13.4365
17.5613	13.479	35.8	13.5909
17.5778	13.0125	35.7727	13.5758
17.5942	13.4336	35.6607	13.5546
17.6115	13.1852	35.7212	13.6212
17.628	13.2427	35.5789	13.5486
17.6447	13.4578	35.6243	13.6697
17.6612	13.067	35.597	13.6364
17.678	13.5244	35.5001	13.6061
17.6947	13.1913	35.5455	13.6909
17.7112	13.3124	35.4395	13.6031
17.7277	13.5033	35.5031	13.7091
17.7452	13.1246	35.4334	13.6424
17.7613	13.6244	35.3668	13.6606
17.778	13.2155	35.4153	13.7182
17.7947	13.5033	35.3002	13.5819
17.8115	13.5699	35.4213	13.703
17.8282	13.2337	35.3547	13.6394
17.845	13.7002	35.3244	13.6637
17.8615	13.2276	35.3608	13.6939
17.8787	13.582	35.288	13.597
17.8952	13.5244	35.3759	13.6849
17.9118	13.3488	35.2517	13.6122
17.928	13.7698	35.2669	13.697
17.9445	13.2973	35.2638	13.7091
17.9618	13.7092	35.1699	13.6364
17.9787	13.5244	35.282	13.7788
17.9955	13.4366	35.179	13.6727
18.0115	13.7214	35.2123	13.7212
18.0282	13.3003	35.2032	13.7515
18.0448	13.7941	35.1275	13.6515
18.0622	13.4639	35.2396	13.7606
18.0787	13.579	35.182	13.6788
18.0947	13.7668	35.2002	13.7606
18.1118	13.37	35.176	13.7363
18.1285	13.8395	35.1214	13.6818
18.145	13.5123	35.2456	13.8
18.1617	13.6789	35.1396	13.7091
18.1788	13.8032	35.2063	13.7697
18.1953	13.4639	35.1881	13.7363
18.2118	13.9697	35.1608	13.6879
18.2283	13.5396	35.2274	13.7939
18.2457	13.8183	35.1063	13.6879
18.262	13.8244	35.1638	13.8302
18.2788	13.6244	35.1033	13.7515
18.295	14.0364	35.0518	13.7121
18.3123	13.5729	35.0851	13.7939
18.329	13.9425	34.9518	13.7273
18.345	13.8092	34.9821	13.8333
18.3618	13.6699	34.8731	13.7242
18.3793	14.0879	34.8155	13.7394
18.3957	13.6123	34.8185	13.7848
18.4122	14.0182	34.6974	13.6849
18.4287	13.8001	34.7852	13.8181
18.4458	13.7759	34.7095	13.7394
18.4623	14.0303	34.7095	13.7788
18.4788	13.6123	34.7458	13.8151
18.4955	14.0758	34.661	13.7182
18.5117	13.7274	34.7458	13.8575
18.5293	13.8698	34.6792	13.7636
18.5457	14.0818	34.7064	13.8091
18.5622	13.6941	34.7034	13.8302
18.5788	14.1757	34.6216	13.7575
18.5958	13.7607	34.7095	13.8757
18.6125	14.0303	34.5762	13.7485
18.6293	14.094	34.6277	13.806
18.6458	13.8486	34.5974	13.8
18.6623	14.309	34.5398	13.7212
18.6793	13.8122	34.6549	13.8121
18.6962	14.1576	34.5368	13.706
18.7125	14.0909	34.6731	13.8
18.729	13.9395	34.5913	13.7424
18.7457	14.3545	34.5732	13.703
18.7627	13.8698	34.6671	13.8091
18.7792	14.2969	34.5913	13.7
18.7958	14.1303	34.6943	13.7848
18.8125	14.0758	34.6701	13.7455
18.8295	14.3514	34.6095	13.7091
18.8455	13.9152	34.6943	13.7455
18.8628	14.3757	34.5913	13.6485
18.8792	14.1091	34.7034	13.7575
18.8957	14.1757	34.6277	13.6879
18.9132	14.3999	34.6337	13.6727
18.9293	14.0031	34.6761	13.7273
18.946	14.4878	34.5671	13.6122
18.9627	14.1061	34.7246	13.697
18.9792	14.2878	34.6398	13.6303
18.9963	14.4393	34.6671	13.6152
19.0127	14.097	34.7185	13.6485
19.0295	14.5938	34.6337	13.5909
19.046	14.1818	34.7549	13.6667
19.0625	14.4817	34.6943	13.5849
19.0798	14.4635	34.7519	13.6424
19.096	14.1939	34.7731	13.6515
19.1125	14.6725	34.7034	13.5425
19.1295	14.2242	34.8609	13.6424
19.1458	14.5423	34.7488	13.5304
19.1632	14.4484	34.8367	13.5758
19.1793	14.2848	34.87	13.5546
19.1968	14.6998	34.7852	13.497
19.2135	14.203	34.8882	13.5788
19.23	14.6059	34.7701	13.4455
19.2465	14.4029	34.8761	13.5243
19.263	14.3423	34.8427	13.4849
19.2792	14.6847	34.8216	13.4274
19.2962	14.2303	34.9306	13.5061
19.3137	14.7119	34.8579	13.4183
19.3302	14.3605	34.9185	13.5152
19.3463	14.4908	34.9185	13.4395
19.3628	14.7543	34.8912	13.3728
19.3802	14.3514	34.97	13.4153
19.3965	14.8392	34.9003	13.3153
19.4137	14.4423	35.0305	13.4062
19.4298	14.6695	34.9821	13.3365
19.4465	14.7301	34.967	13.3335
19.4632	14.3939	35.0821	13.4001
19.4803	14.8906	34.9791	13.3213
19.497	14.4514	35.076	13.388
19.5135	14.7119	35.0063	13.285
19.53	14.7059	35.0245	13.3032
19.5467	14.5029	35.1154	13.3577
19.5638	14.9634	35.0154	13.2517
19.5803	14.5059	35.1487	13.3486
19.5967	14.8483	35.076	13.2486
19.6138	14.7786	35.1245	13.2638
19.6303	14.6392	35.1638	13.288
19.6467	15.0482	35.1063	13.2305
19.6643	14.5726	35.2335	13.3183
19.6802	14.9936	35.1245	13.1881
19.6967	14.7725	35.1123	13.2456
19.7142	14.7816	35.0821	13.2395
19.7307	15.0754	34.9457	13.2093
19.7472	14.6029	34.976	13.285
19.7633	15.0785	34.8518	13.1638
19.7807	14.7755	34.9003	13.2486
19.797	14.9088	34.9003	13.2305
19.8142	15.0633	34.8367	13.1456
19.8307	14.6847	34.9336	13.2395
19.8472	15.1815	34.8276	13.1275
19.8638	14.7877	34.9124	13.2244
19.8807	15.0451	34.9124	13.1456
19.8972	15.0754	34.8912	13.1305
19.9137	14.8088	34.9488	13.2214
19.931	15.233	34.8488	13.1275
19.9473	14.8058	34.9579	13.2214
19.9642	15.1269	34.9488	13.1456
19.9805	15.0027	34.9185	13.1335
19.998	14.8513	34.9972	13.1911
20.0145	15.2966	34.9154	13.082
20.031	14.8543	35.0245	13.2062
20.0477	15.236	34.9821	13.1123
20.0638	15.0754	35.0063	13.1487
20.0803	15.0118	35.07	13.176
20.097	15.3602	35.0003	13.0608
20.1142	14.9118	35.1396	13.1638
20.1307	15.3602	35.1245	13.073
20.148	15.0875	35.1851	13.1002
20.1642	15.1421	35.2123	13.1032
20.1808	15.3814	35.1396	13.0245
20.1983	14.9603	35.282	13.1184
20.2148	15.4511	35.1972	13.0427
20.2308	15.0663	35.2759	13.1184
20.2473	15.2511	35.2517	13.0699
20.2645	15.3753	35.1608	12.9881
20.2813	15.0694	35.2971	13.1032
20.2978	15.548	35.2153	13.0124
20.3142	15.1027	35.2638	13.1305
20.3317	15.3935	35.2426	13.073
20.348	15.3965	35.1457	12.9791
20.3645	15.1815	35.2456	13.0851
20.381	15.6267	35.1245	12.9639
20.3982	15.1299	35.2063	13.0517
20.4147	15.551	35.176	13.0033
20.431	15.3632	35.1123	12.9548
20.448	15.2905	35.182	13.0427
20.4648	15.6146	35.0881	12.9366
20.481	15.1845	35.1547	13.079
20.4977	15.6025	35.0851	13.0002
20.5152	15.3935	35.07	12.9245
20.5315	15.3996	35.0972	13.0093
20.548	15.6783	35.0033	12.9275
20.5652	15.2299	35.0639	13.0517
20.5815	15.7419	34.9851	12.97
20.5978	15.4208	34.973	12.97
20.6145	15.5086	34.9882	13.0124
20.6313	15.6904	34.8761	12.8821
20.6483	15.3026	34.9791	13.0124
20.665	15.8025	34.8942	12.9427
20.6813	15.4086	34.9064	12.973
20.6982	15.6298	34.9064	12.973
20.7153	15.7146	34.8216	12.8336
20.7318	15.3874	34.9094	12.976
20.7482	15.8539	34.8064	12.9003
20.7645	15.4147	34.87	12.9124
20.7812	15.7267	34.8912	12.873
20.7987	15.6722	34.8336	12.7488
20.815	15.4753	34.9185	12.9033
20.8315	15.8933	34.8306	12.8306
20.8487	15.4268	34.8973	12.8669
20.8653	15.8146	34.8821	12.8215
20.8818	15.654	34.8458	12.7761
20.8982	15.5632	34.9397	12.9306
20.9147	15.9509	34.8367	12.767
20.9318	15.4511	34.9215	12.8427
20.9485	15.9448	34.8942	12.8336
20.9653	15.6449	34.8761	12.7791
20.9815	15.6965	34.9336	12.8458
20.9983	15.9176	34.8094	12.764
21.0155	15.4814	34.9457	12.8397
21.0322	16.0054	34.9003	12.7488
21.0487	15.6177	34.9154	12.7246
21.065	15.8176	34.9549	12.8155
21.0817	15.9024	34.8731	12.7306
21.0988	15.5783	34.9942	12.8518
21.1152	16.0751	34.9033	12.7427
21.1317	15.6055	34.9276	12.7155
21.149	15.8812	34.967	12.8458
21.1655	15.863	34.8549	12.7004
21.182	15.6146	34.9912	12.7427
21.1987	16.0599	34.9154	12.6852
21.216	15.5783	34.9609	12.7064
21.2323	15.8661	34.9942	12.7095
21.2485	15.8116	34.9094	12.6125
21.2653	15.6298	35.0396	12.6822
21.282	16.0599	34.9549	12.5883
21.2995	15.5904	35.0124	12.6579
21.3158	16.0448	35.0124	12.6579
21.3327	15.8449	34.9336	12.564
21.3487	15.7449	35.0366	12.6488
21.3663	16.0781	34.9427	12.5731
21.3827	15.6207	34.9912	12.6488
21.3988	16.1266	35.0003	12.6155
21.4162	15.8085	34.9427	12.5337
21.4327	15.8479	35.0851	12.6307
21.4492	16.0721	34.9882	12.4944
21.4665	15.6298	35.0942	12.561
21.4828	16.1508	35.073	12.5216
21.4992	15.7086	35.0094	12.4792
21.5157	15.8752	35.1184	12.564
21.5327	15.9903	35.0336	12.4429
21.5492	15.6449	35.1487	12.5004
21.5662	16.1417	35.0881	12.4913
21.5825	15.6783	35.0578	12.4398
21.5993	15.9963	35.1426	12.4762
21.6157	15.9297	35.0669	12.3853
21.633	15.6843	35.1942	12.5065
21.6495	16.1417	35.1457	12.4004
21.666	15.6722	35.1336	12.4338
21.6823	16.0448	35.2184	12.4731
21.6998	15.9115	35.1305	12.3459
21.7163	15.7631	35.2608	12.4883
21.7325	16.1569	35.2123	12.3944
21.7492	15.6813	35.2335	12.3853
21.7663	16.1175	35.282	12.4065
21.7828	15.8994	35.2093	12.3035
21.7995	15.8539	35.3123	12.452
21.8163	16.1326	35.2032	12.352
21.833	15.7237	35.2032	12.3762
21.8498	16.2508	35.2608	12.3278
21.8663	15.9206	35.2093	12.3035
21.8835	15.9872	35.3335	12.3974
21.8998	16.2144	35.2456	12.252
21.916	15.8116	35.3244	12.3186
21.9332	16.2902	35.3184	12.3338
21.9502	15.8873	35.2578	12.2641
21.9668	16.0842	35.3698	12.3671
21.9828	16.1508	35.2699	12.2975
21.9995	15.8539	35.3547	12.3429
22.0168	16.2993	35.3426	12.3035
22.0332	15.8328	35.288	12.2793
22.0498	16.175	35.4244	12.349
22.0665	16.1266	35.3305	12.1945
22.0828	15.8842	35.4274	12.3429
22.1002	16.278	35.4213	12.2914
22.1167	15.7994	35.388	12.1945
22.1335	16.169	35.4819	12.3005
22.1497	16.0115	35.3577	12.1823
22.1662	15.9055	35.4607	12.2762
22.1838	16.2599	35.4425	12.2157
22.2003	15.7843	35.4456	12.2127
22.217	16.2387	35.5183	12.2611
22.2333	15.96	35.4213	12.2035
22.2497	15.9933	35.5243	12.3035
22.2672	16.2175	35.4971	12.1763
22.2835	15.8116	35.494	12.2308
22.3003	16.275	35.5849	12.2369
22.3167	15.8842	35.5062	12.1278
22.3333	16.0508	35.6576	12.2823
22.3507	16.172	35.5485	12.149
22.3663	15.8358	35.6091	12.1551
22.384	16.3235	35.6455	12.1823
22.4002	15.86	35.6001	12.1248
22.4168	16.1266	35.7031	12.2308
22.4332	16.0993	35.6394	12.1066
22.4498	15.8661	35.7152	12.2096
22.4673	16.2962	35.697	12.1702
22.4837	15.8025	35.6061	12.0915
22.5003	16.1841	35.7303	12.1854
22.5177	16.0387	35.6485	12.0763
22.5338	15.9236	35.7243	12.2005
22.5503	16.3053	35.7122	12.1702
22.5672	15.8055	35.6576	12.0884
22.584	16.3053	35.7455	12.2157
22.6007	15.9781	35.6818	12.1066
22.617	15.9812	35.7848	12.1945
22.6337	16.2478	35.7273	12.1733
22.6503	15.7782	35.6818	12.1218
22.6673	16.2932	35.7606	12.2035
22.684	15.8963	35.6909	12.0309
22.7005	16.0266	35.8	12.1793
22.7177	16.1932	35.7667	12.1006
22.7338	15.7479	35.7364	12.1036
22.7503	16.2538	35.7939	12.1702
22.7675	15.8206	35.7152	12.0672
22.7843	16.0539	35.8454	12.1581
22.801	16.172	35.7546	12.0551
22.8173	15.8146	35.7879	12.0763
22.834	16.3296	35.8394	12.143
22.8503	15.8509	35.7879	11.9794
22.8678	16.1781	35.9424	12.1278
22.8842	16.1205	35.8636	12.04
22.9003	15.8994	35.8939	12.0854
22.9177	16.3477	35.9333	12.0884
22.934	15.8297	35.903	11.9521
22.9505	16.2872	36.0423	12.1006
22.9672	16.0903	35.9545	12.0097
22.9837	15.9933	36.0454	12.0551
23.0012	16.3417	36.0969	12.0491
23.0175	15.8752	36.0121	11.9582
23.0342	16.3689	36.115	12.0854
23.0507	16.0721	36.0514	11.9794
23.0677	16.0842	36.1635	12.0551
23.084	16.3507	36.1029	12.0672
23.1005	15.86	36.0938	11.934
23.117	16.378	36.2241	12.046
23.1345	15.9812	36.1302	11.9491
23.1505	16.1478	36.2604	11.9945
23.168	16.2962	36.2483	11.9491
23.1847	15.9418	36.2483	11.9127
23.2013	16.4659	36.3331	12.0127
23.218	16.0145	36.2241	11.9036
23.2343	16.2872	36.3422	12.0279
23.2508	16.3417	36.3331	11.9551
23.2675	16.0297	36.3513	11.9309
23.2848	16.5113	36.4392	12.0097
23.3013	16.0085	36.3665	11.8885
23.3177	16.375	36.5058	12.0188
23.3342	16.3174	36.4513	11.9461
23.3515	16.0933	36.5119	11.94
23.368	16.5386	36.63	11.9945
23.3843	16.0266	36.527	11.8885
23.4013	16.4749	36.6754	12.0006
23.418	16.2902	36.6482	11.8885
23.4345	16.1811	36.6967	11.9248
23.451	16.5386	36.7421	12.0006
23.4683	16.0357	36.6724	11.8825
23.4845	16.484	36.8299	12.0218
23.5013	16.2296	36.733	11.937
23.5178	16.1993	36.836	11.934
23.5352	16.478	36.8814	11.9461
23.5517	16.0569	36.8178	11.8522
23.5682	16.484	36.9481	11.9703
23.5845	16.1357	36.8723	11.8582
23.6012	16.2296	36.9663	11.9218
23.618	16.4113	37.0147	11.9188
23.6348	16.0206	36.9905	11.8249
23.6512	16.4992	37.0874	11.934
23.6685	16.0872	36.9965	11.8097
23.685	16.3599	37.1571	11.8885
23.7015	16.3871	37.151	11.84
23.719	16.1326	37.1177	11.7855
23.7352	16.5961	37.251	11.8673
23.7513	16.0811	37.1662	11.7249
23.768	16.4386	37.3116	11.837
23.7853	16.3265	37.3055	11.7916
23.8018	16.175	37.2934	11.7461
23.8183	16.5295	37.4176	11.8158
23.8352	16.0539	37.357	11.6977
23.8517	16.5174	37.5267	11.8037
23.8688	16.2962	37.4903	11.734
23.885	16.2478	37.5509	11.7249
23.9022	16.5386	37.6206	11.7673
23.9187	16.1145	37.5267	11.6462
23.9355	16.5719	37.6963	11.7461
23.9517	16.2387	37.6933	11.6704
23.9685	16.3265	37.7387	11.6886
23.9857	16.5083	37.7842	11.7158
24.0023	16.1508	37.7751	11.5795
24.0188	16.6446	37.9235	11.6734
24.0355	16.2387	37.8235	11.5674
24.052	16.378	37.9295	11.6159
24.0683	16.4416	38.0053	11.6007
24.0855	16.1175	37.9629	11.4917
24.1018	16.5992	38.1174	11.6189
24.1192	16.1236	38.0477	11.5008
24.1358	16.3871	38.1537	11.5492
24.1518	16.2932	38.1901	11.5583
24.1685	16.1175	38.1719	11.4462
24.1858	16.5598	38.3294	11.519
24.202	16.0539	38.2416	11.4069
24.2187	16.4416	38.3627	11.4644
24.2352	16.278	38.3597	11.3978
24.2518	16.175	38.3446	11.3251
24.2693	16.5083	38.4567	11.3584
24.286	15.9933	38.4051	11.219
24.3025	16.4507	38.5627	11.3342
24.3187	16.2023	38.5051	11.2948
24.3352	16.2114	38.5445	11.216
24.3528	16.4537	38.6748	11.2614
24.3692	16.0206	38.5869	11.1403
24.3855	16.4901	38.7414	11.2221
24.4027	16.1326	38.702	11.1251
24.419	16.278	38.7414	11.1312
24.4357	16.4023	38.8505	11.1373
24.452	16.0236	38.7596	10.9918
24.4693	16.5113	38.8838	11.0948
24.4857	16.0508	38.8626	10.9767
24.5022	16.3083	38.905	11.007
24.5188	16.3023	39.008	11.0131
24.536	15.9781	38.9595	10.9222
24.5527	16.4113	39.0989	10.9858
24.5688	15.9145	39.0322	10.8646
24.5862	16.275	39.1322	10.9101
24.6025	16.0993	39.1504	10.8919
24.6188	15.9267	39.108	10.795
24.6357	16.3447	39.2745	10.8798
24.6522	15.8509	39.1897	10.7707
24.6697	16.2659	39.2867	10.8131
24.6862	16.0175	39.326	10.7616
24.7025	15.9024	39.2867	10.7041
24.7198	16.2478	39.4018	10.7616
24.736	15.7903	39.3442	10.6314
24.7523	16.2417	39.4714	10.692
24.7698	15.957	39.5048	10.5981
24.7862	15.9812	39.4896	10.5465
24.8025	16.2023	39.6169	10.5829
24.8197	15.7843	39.5139	10.4133
24.8362	16.2841	39.6532	10.5041
24.8528	15.9145	39.629	10.4011
24.8693	16.0387	39.638	10.3648
24.8863	16.1993	39.7411	10.4102
24.9025	15.8297	39.6593	10.2588
24.9198	16.3235	39.7926	10.3133
24.9365	15.8812	39.7895	10.1921
24.9528	16.172	39.838	10.1951
24.9693	16.0842	39.9077	10.2043
24.9865	15.8176	39.8017	10.0619
25.0028	16.2659	39.9501	10.1346
25.0195	15.7782	39.9016	9.98008
25.0367	16.1569	39.9168	10.0074
25.0532	16.0236	39.944	9.99824
25.0697	15.8782	39.8562	9.82559
25.0863	16.2599	39.9743	9.89526
25.1032	15.7691	39.9168	9.74077
25.1193	16.1902	39.9895	9.74077
25.1367	15.9781	39.9864	9.70442
25.1532	15.8963	39.9016	9.52871
25.1695	16.1811	39.9925	9.59536
25.187	15.7146	39.9228	9.42876
25.2035	16.2114	40.0046	9.42573
25.2198	15.8237	39.9804	9.35605
25.2368	15.9539	39.9198	9.17732
25.2532	16.1296	40.0197	9.20762
25.2698	15.7025	39.938	9.05312
25.287	16.2175	40.0349	9.09553
25.3035	15.7722	40.0137	8.95315
25.32	15.9963	39.9895	8.80776
25.3372	16.0842	40.1349	8.82896
25.3537	15.7752	40.0349	8.64419
25.3698	16.2296	40.1561	8.70173
25.3873	15.7873	40.0985	8.60178
25.4033	16.1145	40.0773
25.4198	16.0903	40.1621
25.4373	15.8388	40.0076
25.4535	16.2538	40.1409
25.4705	15.7267	40.0743
25.4868	16.1296	40.0924
25.5035	15.9388	40.1682
25.5202	15.8449	40.0773
25.5367	16.1569	40.2136
25.5538	15.6752	40.1167
25.5702	16.0993	40.1651
25.5867	15.8237	40.1894
25.6037	15.8691	40.0985
25.6207	16.1054	40.2197
25.6372	15.6813	40.1167
25.6535	16.1175	40.1864
25.6702	15.8055	40.1924
25.6868	15.9479	40.1682
25.7042	16.0297	40.2651
25.7207	15.7116	40.1742
25.7368	16.1417	40.2893
25.7535	15.754	40.2772
25.771	15.9448	40.2197
25.7873	15.9933	40.3257
25.8038	15.7419	40.2015
25.8203	16.1538	40.3045
25.8377	15.7055	40.2681
25.854	16.0387	40.2409
25.8707	15.9145	40.3136
25.8875	15.7631	40.1894
25.9035	16.1236	40.3166
25.921	15.6358	40.2803
25.9375	16.063	40.2591
25.9543	15.857	40.3257
25.9707	15.8176	40.1924
25.987	16.1266	40.3257
26.0045	15.6873	40.2348
26.0212	16.1629	40.2439
26.0377	15.8661	40.2591
26.0542	15.9509	40.1651
26.0707	16.1387	40.3045
26.0872	15.7994	40.1955
26.1048	16.2478	40.2984
26.121	15.8782	40.2954
26.1375	16.0539	40.1773
26.1545	16.1054	40.3196
26.171	15.8388	40.1833
26.1882	16.2872	40.2288
26.2043	15.8691	40.1833
26.221	16.169	40.0985
26.2375	16.1266	40.1924
26.254	15.9206	40.0743
26.2717	16.3023	40.144
26.288	15.8661	40.1076
26.3047	16.2568	39.9864
26.321	16.1145	40.0834
26.3383	16.0297	39.9531
26.3552	16.3386	40.0834
26.3713	15.8873	40.0622
26.3878	16.3356	40.041
26.4052	16.0448	40.15
26.4215	16.0508	40.0258
26.4382	16.2993	40.1955
26.4543	15.8933	40.1258
26.4718	16.3719	40.1137
26.4883	16.0297	40.2197
26.5048	16.1659	40.1106
26.5217	16.2841	40.2469
26.538	15.9236	40.1379
26.5547	16.4053	40.1561
26.572	16.0297	40.2288
26.5883	16.2478	40.1227
26.6052	16.3205	40.2833
26.6215	15.9903	40.1924
26.6382	16.5204	40.2136
26.6555	16.0539	40.2803
26.672	16.4568	40.1651
26.6885	16.3144	40.3075
26.7048	16.1145	40.2076
26.7222	16.5386	40.253
26.7385	16.0569	40.2863
26.755	16.4901	40.2106
26.7717	16.269	40.3439
26.7888	16.2447	40.2591
26.8053	16.5992	40.3409
26.8217	16.1538	40.3166
26.839	16.6082	40.256
26.8558	16.2629	40.3863
26.872	16.3356	40.2651
26.8885	16.5174	40.3227
26.9057	16.1266	40.2893
26.9218	16.6385	40.2045
26.9383	16.2205	40.2833
26.9548	16.3841	40.1682
26.9725	16.5476	40.2076
26.989	16.2144	40.1621
27.0055	16.6991	40.1227
27.022	16.2265	40.1924
27.039	16.5446	40.0622
27.0555	16.5628	40.1803
27.072	16.272	40.0894
27.089	16.7658	40.0652
27.1055	16.2659	40.1318
27.1218	16.5992	40.0046
27.1392	16.5265	40.1106
27.1557	16.3477	40.0622
27.1723	16.7506	40.0531
27.1888	16.2993	40.1227
27.2052	16.69	40.0258
27.2223	16.5295	40.1197
27.239	16.4689	40.0016
27.2552	16.793	40.0319
27.2725	16.3417	40.0591
27.2885	16.787	39.9622
27.3058	16.5113	40.0561
27.3223	16.5749	39.9804
27.3388	16.7567	40.0258
27.3557	16.3931	40.047
27.3727	16.8597	39.9925
27.3893	16.5265	40.0924
27.4057	16.7415	40.0076
27.4222	16.8324	40.0985
27.4393	16.5355	40.0864
27.4563	16.9899	40.0349
27.4728	16.5568	40.1258
27.4895	16.8385	40.044
27.5058	16.8445	40.1621
27.5232	16.6143	40.1318
27.5397	17.0172	40.0985
27.5562	16.584	40.1833
27.5728	16.9505	40.0955
27.5892	16.8112	40.2076
27.6067	16.7203	40.1924
27.6228	17.0747	40.1924
27.6395	16.6234	40.2076
27.6565	17.0626	40.1258
27.6728	16.8294	40.2409
27.6895	16.8263	40.1591
27.7058	17.0838	40.153
27.7232	16.6446	40.2166
27.7392	17.1262	40.15
27.7565	16.7991	40.2772
27.773	16.9566	40.2197
27.7892	17.1293	40.2348
27.8058	16.7173	40.2621
27.8233	17.208	40.2076
27.8395	16.8385	40.3227
27.8568	17.0445	40.2288
27.873	17.102	40.2772
27.8902	16.8263	40.2681
27.9065	17.2807	40.1894
27.9228	16.8657	40.3227
27.9395	17.1232	40.2288
27.9563	17.0505	40.3257
27.9728	16.893	40.2803
27.9903	17.2959	40.2227
28.0063	16.8688	40.2954
28.023	17.2686	40.2045
28.04	17.0838	40.3106
28.0565	17.0657	40.2591
28.0728	17.3868	40.2348
28.09	16.9384	40.3287
28.1067	17.3625	40.2227
28.123	17.1353	40.2954
28.1395	17.1444	40.2348
28.157	17.3656	40.2318
28.1732	16.9505	40.2893
28.1907	17.408	40.2045
28.207	17.0626	40.3257
28.2235	17.205	40.2379
28.2398	17.3595	40.3075
28.2563	16.9839	40.3317
28.2735	17.4746	40.2227
28.2898	17.0384	40.3227
28.3065	17.2898	40.2288
28.323	17.311	40.2621
28.3405	17.0354	40.3136
28.3572	17.4595	40.2469
28.3732	16.996	40.3378
28.3905	17.3656	40.253
28.4073	17.3686	40.3166
28.4238	17.1777	40.3257
28.4405	17.5715	40.2136
28.4568	17.0747	40.3287
28.4732	17.5352	40.2197
28.4908	17.308	40.3317
28.507	17.2656	40.2712
28.5238	17.5655	40.2136
28.5402	17.0929	40.2772
28.5573	17.5594	40.1318
28.5738	17.2807	40.2681
28.5908	17.311	40.2197
28.6073	17.5655	40.1833
28.6238	17.1232	40.2348
28.6402	17.6321	40.0955
28.6577	17.2474	40.2076
28.6742	17.3958	40.1318
28.6907	17.4837	40.0834
28.707	17.1687	40.1197
28.7243	17.6139	39.9471
28.741	17.2111	40.0319
28.7575	17.4746	39.9289
28.774	17.5291	39.8986
28.7902	17.208	39.9137
28.8077	17.6957	39.7622
28.8245	17.2141	39.8107
28.841	17.5836	39.6199
28.8578	17.408	39.5169
28.874	17.2353	39.3897
28.891	17.6291	39.1322
28.9077	17.1747	39.0776
28.9237	17.5594	38.8141
28.9412	17.3868	38.7202
28.9575	17.305	38.6445
28.974	17.6806	38.4051
28.9908	17.2141	38.3809
29.0072	17.7048	38.1598
29.0247	17.3534	38.1507
29.041	17.4201	38.0204
29.0575	17.6867	37.8538
29.074	17.3019	37.8932
29.0905	17.7927	37.6781
29.108	17.3716	37.6812
29.1242	17.5594	37.5842
29.1408	17.7109	37.4722
29.1575	17.3352	37.5024
29.1745	17.7957	37.2995
29.1908	17.3383	37.3449
29.2082	17.6079	37.2358
29.2245	17.5897	37.1722
29.2412	17.3565	37.2086
29.2577	17.8018	37.0329
29.2742	17.3565	37.0935
29.2915	17.6957	36.9814
29.308	17.6321	36.8936
29.3247	17.4625	36.9178
29.3417	17.8018	36.7603
29.3582	17.3231	36.7936
29.3743	17.7836	36.624
29.391	17.5261	36.6028
29.4085	17.5352	36.6209
29.4245	17.8108	36.4876
29.4418	17.3656	36.5513
29.4583	17.8199	36.4331
29.475	17.4928	36.4483
29.4917	17.6079	36.418
29.508	17.7896	36.2695
29.5252	17.4322	36.2907
29.5413	17.8745	36.1635
29.558	17.4685	36.209
29.5755	17.7503	36.1665
29.5915	17.7563	36.1059
29.6082	17.4776	36.1423
29.6247	17.926	36.009
29.6418	17.5049	36.0514
29.6588	17.823	35.9817
29.6752	17.7321	35.9121
29.6918	17.5382	35.9696
29.708	17.9775	35.8121
29.7253	17.5413	35.8757
29.742	17.9108	35.797
29.7582	17.7745	35.7334
29.7755	17.6836	35.7758
29.7917	17.9805	35.6122
29.809	17.5473	35.6667
29.8257	17.9926	35.591
29.8417	17.7715	35.5667
29.8593	17.7684	35.5485
29.8757	17.9926	35.4334
29.8923	17.5715	35.4789
29.9088	18.0471	35.382
29.925	17.7109	35.3668
29.9422	17.9441	35.3759
29.9588	18.0532	35.2487
29.9753	17.7412	35.3093
29.992	18.1653	35.1972
30.0085	17.7412	35.2426
30.0258	18.0592	35.2002
30.0422	18.0108	35.1093
30.0585	17.7896	35.1942
30.0753	18.2047	35.0669
30.0918	17.7503	35.0942
30.109	18.1229	35.0305
30.1253	18.0047	34.967
30.1427	17.8684	35.0063
30.1595	18.2683	34.87
30.1758	17.7836	34.9215
30.1923	18.2471	34.8518
30.2088	18.0017	34.761
30.2253	17.9623	34.8125
30.2428	18.2289	34.661
30.2588	17.7836	34.7398
30.2755	18.2592	34.6489
30.2922	17.9351	34.5429
30.3092	18.0259	34.5822
30.3255	18.2198	34.4278
30.3427	17.8957	34.4883
30.3592	18.3561	34.352
30.3755	17.9593	34.2945
30.393	18.2168	34.3005
30.4097	18.2259	34.1763
30.4258	17.929	34.249
30.4425	18.3773	34.1248
30.4598	17.9381	34.1097
30.4762	18.3016	34.0794
30.4927	18.241	33.9764
30.509	18.032	34.04
30.5258	18.4591	33.8885
30.543	17.9532	33.8885
30.5593	18.4046	33.8643
30.5762	18.1653	33.7462
30.5922	18.0986	33.834
30.6098	18.4016	33.6947
30.626	17.9805	33.7371
30.6425	18.4197	33.6583
30.6602	18.1774	33.625
30.6765	18.1895	33.6583
30.693	18.4137	33.522
30.7095	17.9714	33.5644
30.726	18.4803	33.5038
30.7435	18.1016	33.4432
30.7597	18.241	33.5159
30.7763	18.3743	33.3978
30.7928	18.029	33.4614
30.8102	18.5651	33.3614
30.8267	18.1259	33.3372
30.843	18.4197	33.3917
30.8595	18.4258	33.2251
30.8767	18.1713	33.31
30.893	18.6318	33.1918
30.9098	18.1501	33.1615
30.9262	18.5621	33.1252
30.9435	18.4621	32.9798
30.9598	18.3016	33.0464
30.9763	18.6924	32.9283
30.9932	18.2228	32.9131
31.01	18.6469	32.8737
31.0265	18.3985	32.7071
31.043	18.4197	32.7586
31.0605	18.7196	32.6011
31.0768	18.2743	32.5708
31.0935	18.7469	32.4951
31.1102	18.4167	32.3406
31.1268	18.4712	32.4103
31.1432	18.7439	32.1921
31.1602	18.2955	32.2073
31.1763	18.7802	32.1013
31.1932	18.4137	31.971
31.2105	18.5803	32.0649
31.227	18.7287	31.8983
31.2435	18.3652	31.9407
31.2597	18.8408	31.8923
31.2765	18.4319	31.7802
31.2937	18.7136	31.8256
31.3098	18.7196	31.7166
31.3272	18.4712	31.8074
31.3433	18.9014	31.7529
31.3607	18.4258	31.6893
31.377	18.8256	31.7802
31.3935	18.6863	31.5863
31.4098	18.5803	31.6772
31.427	18.9287	31.6075
31.4437	18.4773	31.6075
31.46	18.9105	31.6227
31.4773	18.656	31.5227
31.4938	18.6954	31.6408
31.51	18.9317	31.5409
31.5273	18.5348	31.5227
31.5438	19.0044	31.5439
31.5603	18.653	31.4591
31.5775	18.7651	31.5257
31.5937	18.9317	31.4439
31.61	18.5682	31.447
31.6275	19.0286	31.4682
31.644	18.6439	31.347
31.6607	18.8711	31.5015
31.6768	18.8862	31.3864
31.6942	18.6076	31.4288
31.7107	19.0498	31.4015
31.727	18.6257	31.2955
31.7438	18.9226	31.4409
31.761	18.8499	31.3288
31.7777	18.6863	31.4257
31.7942	19.0741	31.3652
31.8107	18.5621	31.2773
31.8272	18.962	31.3955
31.8443	18.7832	31.2289
31.8607	18.6772	31.3137
31.8772	19.0316	31.2319
31.8947	18.5924	31.1925
31.9105	19.0619	31.2743
31.927	18.7166	31.1198
31.9438	18.7772	31.1895
31.9605	19.0528	31.1561
31.978	18.6439	31.144
31.9948	19.1407	31.2319
32.0107	18.7499	31.0743
32.0277	18.8893	31.1713
32.044	18.9711	31.1137
32.0612	18.6712	31.0622
32.0777	19.1498	31.1259
32.094	18.7136	31.0138
32.111	19.0316	31.1198
32.1275	18.9892	31.0229
32.144	18.7227	31.0562
32.1608	19.1528	31.0713
32.1773	18.65	30.9774
32.195	19.0377	31.1137
32.2113	18.9044	31.0804
32.2277	18.7923	31.1228
32.2442	19.1225	31.0895
32.2615	18.6288	31.0138
32.278	19.0316	31.1168
32.2947	18.8226	31.0259
32.3113	18.7863	31.141
32.3278	19.0892	31.1046
32.345	18.6227	31.0047
32.3617	19.071	31.1198
32.3783	18.7318	31.0289
32.3947	18.8287	31.0925
32.4113	19.0589	31.0743
32.4277	18.6439	31.0198
32.445	19.1559	31.1289
32.4613	18.7196	31.035
32.4778	18.9559	31.144
32.4945	18.9771	31.0865
32.5115	18.6712	31.0956
32.5282	19.1407	31.1622
32.5455	18.6742	31.0683
32.5618	18.9892	31.1652
32.5785	18.962	31.0925
32.5948	18.7318	31.0713
32.6113	19.1286	31.1501
32.6287	18.656	31.1198
32.6452	19.0619	31.241
32.6618	18.8802	31.1743
32.678	18.7741	31.2258
32.6957	19.1256	31.2985
32.712	18.6409	31.1713
32.7283	19.1013	31.3167
32.7448	18.7802	31.2137
32.7617	18.8438	31.2682
32.7783	19.071	31.3046
32.7955	18.6076	31.2198
32.8117	19.1013	31.3076
32.8283	18.7439	31.2107
32.8455	18.8196	31.2834
32.8622	19.0256	31.3106
32.8785	18.6742	31.2319
32.895	19.174	31.347
32.9125	18.7348	31.2985
32.9287	18.9862	31.4257
32.9452	18.9922	31.3167
32.962	18.7045	31.2834
32.9793	19.1771	31.4591
32.996	18.7015	31.3318
33.0123	18.9862	31.4439
33.029	18.9559	31.4197
33.0455	18.7257	31.3985
33.0618	19.171	31.5348
33.0793	18.659	31.447
33.0955	19.0922	31.5984
33.1122	18.8711	31.5136
33.129	18.7893	31.5742
33.1457	19.1649	31.6529
33.1623	18.6712	31.5439
33.1793	19.1437	31.6711
33.1958	18.8529	31.6317
33.2127	18.8862	31.6772
33.229	19.0922	31.6832
[truncated: 575 more rows]

## Sheet: Figure 3A
Figure 3A
	Stress(kPa)
Strain (%)	PVA	PVA/SA-DOPA	PVA/TA,borax/SA-DOPA	STAT
0	-0.00709	-0.05287	0.064233	-0.0483
0	-0.01011	-0.06801	0.064233	-0.0271
0	-0.02223	-0.02258	0.130884	-0.05133
0	-0.05251	-0.00365	0.115735	-0.03011
0	-0.02223	-0.0415	0.136938	-0.00287
0.0633333	-0.01315	0.045593	6.874	-0.05739
0.235	0.105005	0.166763	1.06389	0.088013
0.405	0.17467	0.261429	1.98478	0.203125
0.566667	0.080774	0.193253	2.4119	0.215247
0.738333	0.126196	0.20842	3.5812	0.248572
0.9	0.120154	0.268997	4.75958	0.245532
1.06333	0.105005	0.261429	6.22271	0.297034
1.23667	0.114099	0.322006	7.75854	0.303088
1.39833	0.141345	0.420456	9.44584	0.400024
1.57	0.159521	0.462112	11.2119	0.415186
1.735	0.207996	0.556778	13.0446	0.448511
1.905	0.220117	0.598434	15.0045	0.490894
2.07	0.253442	0.685501	17.0584	0.518164
2.22833	0.280689	0.723389	19.097	0.602991
2.40333	0.283728	0.821823	21.1236	0.621167
2.57	0.298865	0.848343	23.2653	0.651465
2.73167	0.29281	0.927857	25.4191	0.705982
2.9	0.341284	1.03009	27.4639	0.766577
3.06333	0.338245	1.10204	29.7206	0.854419
3.23833	0.344312	1.17398	43.5068	0.866541
3.40333	0.41095	1.24214	46.1604	0.927112
3.56667	0.435193	1.33681	48.8171	0.960437
3.735	0.507898	1.43527	47.6962	1.01194
3.90667	0.538184	1.54884	48.5656	1.0695
4.07	0.541223	1.61322	49.4805	1.10282
4.23667	0.598779	1.6776	50.674	1.12401
4.39833	0.580591	1.76468	52.119	1.13613
4.57333	0.629065	1.85935	53.7032	1.22096
4.735	0.647241	1.92752	55.3694	1.27245
4.9	0.665418	1.99187	57.2293	1.30275
5.07333	0.704797	2.06381	59.1832	1.30577
5.23667	0.725989	2.13576	61.1825	1.35424
5.41	0.774463	2.23799	63.2666	1.39968
5.56833	0.762354	2.3251	72.0272	1.46633
5.735	0.804761	2.40462	79.2005	1.48451
5.90833	0.85625	2.46899	81.8632	1.52389
6.06833	0.865332	2.52957	81.1453	1.56931
6.23667	0.889575	2.65074	82.051	1.62385
6.40833	0.880481	2.73027	82.9113	1.67231
6.57167	0.947119	2.80599	84.1291	1.69352
6.74	0.97439	2.88173	85.5316	1.72079
6.905	0.986523	2.94231	87.222	1.72987
7.07167	1.04104	3.01805	88.8941	1.76621
7.24333	1.0471	3.12405	90.854	1.81167
7.41	1.07437	3.21495	92.7746	1.84196
7.57333	1.0986	3.24902	94.7921	1.88436
7.74167	1.11071	3.36261	109.853	1.90859
7.90833	1.12283	3.52167	110.665	1.96919
8.07167	1.11979	3.57845	110.892	1.99038
8.24	1.17433	3.66556	112.044	2.04794
8.40833	1.21675	3.76019	112.853	2.09641
8.575	1.22582	3.8208	114.028	2.10853
8.74333	1.25612	3.89275	115.246	2.15397
8.90667	1.2864	3.96846	116.827	2.16003
9.07167	1.31367	4.02528	118.445	2.22666
9.245	1.35911	4.05177	120.274	2.23274
9.405	1.38638	4.19946	122.234	2.25999
9.57167	1.39546	4.29033	124.288	2.32058
9.74333	1.40151	4.35848	126.399	2.35693
9.90833	1.45907	4.44936	128.565	2.39933
10.0817	1.48029	4.52132	141.509	2.43872
10.2433	1.50149	4.57431	145.484	2.49021
10.4117	1.58024	4.69928	144.672	2.52353
10.5733	1.55299	4.79395	146.489	2.56898
10.7483	1.5954	4.8356	147.074	2.64472
10.9117	1.63779	4.87346	148.331	2.63562
11.0733	1.65295	4.94163	149.664	2.67804
11.25	1.68324	5.04007	151.169	2.68712
11.4117	1.69233	5.09308	152.684	2.73256
11.5767	1.74989	5.20288	154.232	2.76891
11.7517	1.77412	5.28242	155.653	2.77799
11.9133	1.79835	5.35437	157.043	2.85676
12.08	1.83168	5.47931	158.543	2.89917
12.2417	1.88014	5.50203	160.175	2.93551
12.4133	1.88923	5.62698	162.008	2.99307
12.5783	1.9165	5.65727	163.956	2.98701
12.7467	1.91952	5.74815	165.97	3.02639
12.9167	1.94679	5.86554	168.191	3.07789
13.0783	1.94679	5.9072	170.257	3.12332
13.245	1.97406	6.03594	184.394	3.15059
13.4117	2.03162	6.07381	187.69	3.15664
13.5817	2.03162	6.15332	186.533	3.24451
13.75	2.08309	6.23283	187.745	3.24451
13.9133	2.08917	6.30098	188.49	3.29297
14.0783	2.1134	6.40324	189.792	3.32629
14.2517	2.15883	6.46382	191.144	3.35356
14.4117	2.18912	6.54713	192.822	3.39293
14.5783	2.20125	6.64178	194.585	3.41414
14.7433	2.23153	6.67587	196.487	3.45958
14.9167	2.23759	6.70996	208.668	3.5141
15.085	2.2679	6.83112	212.157	3.54439
15.2467	2.2679	6.90686	212.036	3.60802
15.415	2.28607	6.98257	213.403	3.62921
15.585	2.29515	7.06209	214.099	3.68677
15.75	2.34968	7.15299	215.308	3.70192
15.915	2.39511	7.26659	216.723	3.68677
16.0833	2.4042	7.31201	218.28	3.73827
16.25	2.42843	7.41425	220.04	3.79884
16.415	2.44055	7.47862	221.878	3.83825
16.5883	2.44055	7.58086	223.92	3.88671
16.7533	2.49205	7.62631	226.086	3.89882
16.915	2.48903	7.69066	228.222	3.95336
17.0867	2.51931	7.81561	242.877	3.91395
17.2483	2.57081	7.90273	246.228	3.99273
17.4233	2.59504	7.97467	244.907	4.02907
17.5883	2.63745	8.04282	246.097	4.02605
17.755	2.6526	8.08447	246.797	4.08662
17.9217	2.67683	8.17914	248.16	4.09875
18.0867	2.71925	8.23215	249.554	4.15631
18.2517	2.72833	8.30788	251.223	4.19266
18.42	2.80407	8.41011	253.004	4.22596
18.58	2.80709	8.49341	257.702	4.30171
18.7567	2.82527	8.58431	268.447	4.31989
18.9183	2.85859	8.6449	271.043	4.3835
19.085	2.86162	8.74333	270.147	4.40471
19.2533	2.92523	8.78499	271.328	4.40773
19.4133	2.92523	8.86829	272.037	4.45621
19.59	2.88282	8.99704	273.361	4.49861
19.7533	2.94342	9.06519	274.784	4.58343
19.92	2.97067	9.11441	276.532	4.58948
20.0867	2.96765	9.19772	278.265	4.61979
20.255	3.01006	9.29996	280.234	4.6834
20.425	3.03429	9.40976	282.212	4.71368
20.5883	3.03732	9.40976	284.39	4.74399
20.7533	3.04034	9.52338	286.505	4.72581
20.9267	3.09486	9.58017	300.457	4.79851
21.0883	3.08578	9.67481	303.656	4.84697
21.255	3.12517	9.75812	303.093	4.86212
21.4217	3.10396	9.80359	304.407	4.96512
21.5883	3.0979	9.85278	305.041	4.96209
21.7533	3.15242	9.95126	306.331	5.0045
21.925	3.18273	10.0535	307.682	5.03479
22.0917	3.20696	10.1254	309.233	5.06509
22.255	3.22211	10.1746	310.993	5.1287
22.4267	3.26147	10.2655	312.911	5.12566
22.5917	3.30995	10.3224	314.868	5.18927
22.7583	3.33722	10.4132	327.902	5.2014
22.925	3.33116	10.523	331.316	5.23776
23.0867	3.37659	10.5874	334.473	5.31652
23.25	3.38568	10.6669	332.713	5.31954
23.43	3.3978	10.7313	333.628	5.34377
23.59	3.43112	10.7919	334.515	5.35588
23.76	3.45536	10.9358	335.812	5.38619
23.9233	3.4796	10.985	337.251	5.44677
24.0967	3.46747	11.0494	338.923	5.471
24.2617	3.53715	11.1592	340.74	5.54673
24.4233	3.57653	11.2349	342.558	5.574
24.5967	3.58864	11.3182	355.605	5.63156
24.76	3.62196	11.3561	359.431	5.67398
24.9233	3.65831	11.4697	358.204	5.71637
25.1	3.68558	11.5265	359.725	5.75878
25.2633	3.71284	11.6022	360.561	5.7406
25.4333	3.71587	11.6741	361.612	5.83147
25.5967	3.71888	11.712	362.923	5.84966
25.76	3.74919	11.8408	364.453	5.84966
25.9317	3.80675	11.8749	366.171	5.92235
26.095	3.79463	11.9581	367.961	5.94357
26.2617	3.8128	12.0074	381.947	5.99507
26.4267	3.84008	12.1058	383.735	6.05262
26.5983	3.84613	12.2383	382.956	6.08594
26.7617	3.88248	12.2838	384.077	6.14652
26.9233	3.88248	12.3747	384.761	6.1859
27.1	3.89763	12.4693	385.985	6.26467
27.265	3.94004	12.5488	387.427	6.25558
27.4317	3.9582	12.6284	388.936	6.3101
27.5967	4.00365	12.6586	390.611	6.31919
27.765	4.05817	12.776	392.444	6.33434
27.935	4.04908	12.8934	405.515	6.41613
28.0983	4.05515	12.9692	407.535	6.41917
28.2617	4.06726	13.0449	406.936	6.44036
28.43	4.10664	13.1092	407.996	6.46459
28.5983	4.09755	13.2266	408.732	6.48276
28.77	4.12482	13.3062	409.968	6.5464
28.93	4.1551	13.3327	411.316	6.58879
29.095	4.17936	13.4046	412.967	6.60697
29.2683	4.20964	13.4766	414.678	6.62515
29.43	4.23083	13.575	416.508	6.66757
29.5983	4.28234	13.6204	430.097	6.73118
29.7617	4.28234	13.7416	433.187	6.73421
29.9367	4.32476	13.8249	431.345	6.78872
30.1067	4.3611	13.859	432.339	6.8281
30.2683	4.37018	13.9385	433.011	6.84628
30.435	4.36716	14.0256	434.169	6.92202
30.6067	4.4035	14.0672	435.559	6.9311
30.77	4.4035	14.1733	436.992	6.96139
30.9333	4.455	14.2831	438.628	6.97654
31.1033	4.48529	14.3209	440.472	7.02198
31.27	4.49137	14.4043	442.269	7.04923
31.4367	4.52166	14.4648	444.313	7.05833
31.6	4.57012	14.5482	446.289	7.12498
31.7683	4.63677	14.6466	448.539	7.13406
31.9367	4.62162	14.7829	450.563	7.1795
32.105	4.61556	14.8776	465.179	7.20979
32.2683	4.65796	14.9419	468.705	7.24917
32.4317	4.70946	15.0252	466.66	7.30067
32.6067	4.75491	15.0934	467.642	7.30067
32.7683	4.74583	15.1691	468.372	7.36732
32.935	4.77611	15.2184	469.587	7.38851
33.0983	4.8064	15.3585	470.895	7.40366
33.2733	4.83367	15.4153	472.516	7.41578
33.4367	4.89122	15.5062	474.233	7.43699
33.5967	4.87608	15.5894	475.984	7.49757
33.7683	4.90031	15.6841	477.832	7.59451
33.9333	4.95483	15.7864	479.85	7.58541
34.0983	4.96997	15.8356	481.801	7.63692
34.275	4.99119	15.9492	494.769	7.64601
34.4367	5.01542	16.0287	497.786	7.72174
34.6017	5.04269	16.1385	497.371	7.7793
34.775	5.04269	16.1953	498.561	7.77627
34.94	5.07903	16.2748	499.252	7.83381
35.1033	5.1275	16.4187	500.346	7.85806
35.2717	5.0972	16.4338	501.557	7.93379
35.44	5.1275	16.502	502.969	7.96711
35.605	5.19718	16.5777	504.593	7.97921
35.7667	5.14872	16.661	506.247	8.03375
35.9417	5.22445	16.7368	508.01	8.03677
36.1033	5.21232	16.7746	509.921	8.09432
36.2683	5.24868	16.8958	511.957	8.11857
36.4433	5.25775	17.0018	513.889	8.16401
36.6067	5.27897	17.0662	515.931	8.16704
36.775	5.3032	17.1722	518.043	8.20037
36.9367	5.33047	17.1836	531.32	8.28518
37.1133	5.36681	17.3199	534.552	8.3094
37.2767	5.39408	17.3767	533.295	8.35183
37.4383	5.41831	17.4524	534.249	8.35789
37.605	5.43649	17.5433	534.952	8.39727
37.7767	5.43346	17.566	536.07	8.46389
37.9433	5.46073	17.7137	537.36	8.46997
38.11	5.52433	17.7516	538.82	8.51843
38.2733	5.52433	17.8084	540.495	8.51843
38.4467	5.53948	17.9296	542.128	8.53962
38.61	5.55765	17.9901	543.982	8.63052
38.7767	5.56371	18.0999	545.806	8.63657
38.9483	5.57886	18.1492	547.763	8.66384
39.105	5.57886	18.2665	549.674	8.69111
39.2817	5.62734	18.3688	551.773	8.73652
39.4433	5.61521	18.3877	553.791	8.80925
39.6067	5.66367	18.5127	555.866	8.82742
39.7733	5.70004	18.5884	567.871	8.87891
39.9417	5.697	18.6565	571.981	8.90315
40.1083	5.77577	18.7777	574.771	8.92737
40.28	5.77274	18.8497	573.311	8.97283
40.4467	5.79092	18.9709	574.011	8.98191
40.6117	5.83634	19.0201	574.853	9.00313
40.775	5.84544	19.1375	575.871	9.04553
40.95	5.86663	19.2624	577.098	9.08186
41.1133	5.87572	19.3117	578.391	9.15459
41.2783	5.8939	19.3647	579.821	9.17881
41.4417	5.92117	19.4253	581.457	9.23938
41.615	5.93936	19.5653	583.041	9.24849
41.7833	5.9454	19.6297	584.71	9.28787
41.9467	5.9969	19.713	586.519	9.33935
42.1167	6.02416	19.8342	588.318	9.35754
42.2817	6.02114	19.9099	590.154	9.41206
42.445	6.06355	20.0046	592.059	9.4575
42.61	6.0908	20.0917	594.077	9.4666
42.78	6.08475	20.2469	596.016	9.53931
42.9467	6.09687	20.3037	598.021	9.57866
43.1117	6.16957	20.3529	600.102	9.59988
43.2767	6.17562	20.4703	612.979	9.65137
43.4433	6.215	20.5612	615.721	9.68469
43.6167	6.2877	20.6029	614.867	9.74224
43.785	6.26954	20.7203	616.263	9.75437
43.9517	6.29983	20.7733	616.905	9.80283
44.12	6.33617	20.8793	617.844	9.82708
44.285	6.34224	21.0118	618.893	9.86646
44.4483	6.33921	21.0686	620.077	9.90281
44.6117	6.34829	21.205	621.431	9.91794
44.785	6.4119	21.2314	622.991	9.93613
44.95	6.41494	21.3602	624.557	9.97852
45.1183	6.43312	21.3905	626.217	9.99973
45.28	6.44221	21.5306	627.992	10.0603
45.455	6.48158	21.6025	629.737	10.0936
45.6183	6.50582	21.7123	631.509	10.127
45.78	6.48461	21.807	633.381	10.1512
45.955	6.55732	21.9054	635.187	10.1754
46.115	6.53307	22.0342	637.047	10.2057
46.2817	6.54823	22.0834	639.037	10.2633
46.4467	6.60275	22.1856	641.003	10.3239
46.62	6.60275	22.2387	642.951	10.3572
46.7867	6.63002	22.3485	644.941	10.3905
46.955	6.69667	22.4848	646.983	10.4299
47.12	6.73906	22.5567	648.973	10.4844
47.2867	6.76331	22.6211	650.975	10.5208
47.4483	6.76936	22.7423	652.914	10.5692
47.6233	6.79056	22.837	654.907	10.6056
47.7833	6.8057	22.9468	656.867	10.6692
47.9483	6.82388	23.0831	658.791	10.6753
48.1217	6.8572	23.1437	660.711	10.7116
48.2867	6.87842	23.2535	662.644	10.751
48.4533	6.90568	23.3784	664.595	10.7692
48.615	6.93293	23.4276	666.567	10.8146
48.79	6.93293	23.4807	679.051	10.8358
48.9517	6.99353	23.5905	681.077	10.8661
49.1217	7.02382	23.6435	680.087	10.8934
49.2867	7.04502	23.7798	680.835	10.9297
49.4483	7.01473	23.8593	681.453	10.9751
49.6217	7.0632	23.9085	682.443	10.9994
49.7883	7.11166	23.9881	683.558	11.0115
49.9533	7.11771	24.0903	684.779	11.0327
50.12	7.16316	24.2001	686.145	11.1024
50.2917	7.19952	24.2834	687.59	11.1599
50.4583	7.22072	24.4046	689.077	11.1872
50.6233	7.23283	24.4462	690.625	11.2266
50.785	7.22375	24.5295	692.179	11.2538
50.9583	7.26919	24.6924	693.8	11.2842
51.1217	7.26615	24.7795	695.409	11.3629
51.295	7.30554	24.8098	697.15	11.3689
51.4583	7.32977	24.8666	698.847	11.4235
51.6217	7.354	25.0104	700.501	11.4265
51.79	7.39034	25.1278	702.191	11.4992
51.9533	7.39944	25.1732	703.866	11.5113
52.1283	7.46004	25.3134	705.65	11.5477
52.2933	7.46912	25.4269	707.419	11.584
52.4583	7.457	25.4838	709.134	11.6174
52.625	7.48731	25.658	710.955	11.684
52.7867	7.4994	25.7375	712.66	11.7294
52.9533	7.52365	25.8283	714.447	11.7628
53.13	7.52365	25.8851	716.226	11.7719
53.285	7.59028	25.9647	717.97	11.784
53.4633	7.5812	26.1161	719.8	11.8506
53.625	7.59028	26.1691	721.475	11.8809
53.7917	7.61451	26.2979	723.205	11.9415
53.9633	7.63876	26.3812	724.941	11.996
54.125	7.68722	26.5175	726.613	12.0202
54.29	7.70236	26.65	728.388	12.0687
54.4617	7.73568	26.7712	730.054	12.1232
54.63	7.78113	26.8924	731.741	12.1566
54.795	7.81747	26.9567	733.38	12.1717
54.9583	7.82656	27.0892	735.062	12.1959
55.125	7.86595	27.1877	736.706	12.2535
55.29	7.8811	27.271	738.4	12.3141
55.4583	7.90835	27.4187	740.111	12.3565
55.63	7.96591	27.4528	741.823	12.3595
55.7883	7.94774	27.5436	743.51	12.414
55.9633	7.99014	27.7065	745.24	12.4413
56.125	8.01741	27.7557	746.972	12.4656
56.2933	8.02346	27.8731	748.687	12.4959
56.46	8.03558	27.9715	750.368	12.5261
56.6283	8.10525	28.1305	752.11	12.5837
56.7983	8.09314	28.2442	753.873	12.6564
56.9633	8.04769	28.3047	755.572	12.6928
57.1317	8.09314	28.4183	757.278	12.7352
57.295	8.14767	28.513	759.068	12.7533
57.4583	8.14161	28.6001	760.765	12.7715
57.6267	8.17494	28.725	762.503	12.8109
57.79	8.17494	28.8046	764.182	12.8684
57.9667	8.18098	28.8576	765.905	12.9018
58.1317	8.2325	28.9977	767.662	12.9533
58.2933	8.25369	29.153	769.383	12.9835
58.4633	8.29308	29.2476	771.146	13.0138
58.6283	8.30823	29.3423	772.857	13.0441
58.7967	8.31428	29.4899	774.651	13.0957
58.9617	8.36578	29.5505	776.365	13.1259
59.125	8.36275	29.6566	778.089	13.1683
59.3	8.38396	29.8156	779.876	13.2168
59.4617	8.43544	29.9103	781.573	13.241
59.6283	8.45968	30.039	783.336	13.3138
59.8033	8.50513	30.1072	785.05	13.3622
59.9667	8.51118	30.2321	786.819	13.3895
60.135	8.55055	30.2965	788.576	13.4622
60.3	8.58086	30.3836	790.291	13.4985
60.465	8.59601	30.5275	792.075	13.5349
60.6383	8.64751	30.5843	793.768	13.5652
60.8	8.62932	30.7016	795.501	13.5864
60.9667	8.68688	30.8342	797.179	13.6227
61.1317	8.73231	30.9175	798.818	13.65
61.2967	8.77776	30.9894	800.472	13.6621
61.4717	8.82319	31.0689	802.202	13.6954
61.6317	8.8656	31.2431	803.826	13.753
61.7983	8.86864	31.3151	805.367	13.8469
61.97	8.87469	31.4249	807.097	13.8711
62.1333	8.89589	31.5574	808.7	13.8984
62.3	8.9171	31.6748	810.305	13.9499
62.47	8.9262	31.796	811.911	13.9893
62.635	8.95043	31.8944	813.498	14.0226
62.7983	8.96558	31.9777	815.106	14.071
62.965	8.95648	32.0459	816.709	14.1104
63.1383	9.05039	32.1405	818.321	14.1347
63.3	9.03827	32.2882	819.962	14.1922
63.4683	9.06856	32.4359	821.538	14.2316
63.6333	9.09582	32.5154	823.161	14.2831
63.8067	9.09582	32.6404	824.703	14.2922
63.975	9.13823	32.788	826.354	14.3225
64.1367	9.14733	32.9206	827.905	14.371
64.3017	9.17457	33.0115	829.374	14.4012
64.475	9.17761	33.1251	830.962	14.4891
64.64	9.18973	33.25	832.467	14.5164
64.805	9.23213	33.3636	834.021	14.5497
64.9667	9.28363	33.481	835.557	14.6133
65.1367	9.24729	33.5491	837.029	14.6527
65.3083	9.29576	33.6324	838.562	14.7102
65.4717	9.31394	33.7499	840.11	14.7315
65.6383	9.33211	33.8786	841.652	14.7375
65.8067	9.3715	33.9695	843.242	14.789
65.97	9.38966	34.0831	844.726	14.8253
66.1433	9.45328	34.2231	846.271	14.8799
66.3083	9.4442	34.2799	847.765	14.9284
66.475	9.50175	34.4125	849.331	14.9435
66.6367	9.529	34.5715	850.788	15.0071
66.8133	9.55022	34.6738	852.363	15.0465
66.9783	9.54718	34.7343	853.914	15.1192
67.14	9.56233	34.8328	855.323	15.1616
67.315	9.6532	35.0297	856.953	15.1858
67.47	9.63806	35.1168	858.388	15.2615
67.6433	9.6411	35.1925	859.806	15.2858
67.8067	9.68956	35.2985	861.36	15.3403
67.9733	9.66533	35.4046	862.784	15.3524
68.14	9.73803	35.5712	864.244	15.3797
68.31	9.75016	35.5977	865.68	15.413
68.4767	9.80164	35.8059	867.092	15.4433
68.6417	9.79862	35.9309	868.555	15.4948
68.8067	9.86527	35.965	869.957	15.5372
68.98	9.88342	36.1165	871.429	15.6069
69.1417	9.85618	36.2565	872.859	15.6372
69.3067	9.90464	36.3664	874.31	15.7038
69.4783	9.91675	36.4686	875.846	15.7341
69.6433	9.95614	36.5632	877.279	15.7795
69.81	9.99552	36.7261	878.784	15.8523
69.9717	10.0228	36.8624	880.166	15.8795
70.15	10.0622	36.9533	881.65	15.9492
70.3133	10.0773	37.0366	883.104	15.9946
70.475	10.1106	37.1842	884.51	16.031
70.6517	10.1379	37.3546	885.915	16.0855
70.8117	10.147	37.3963	887.294	16.137
70.975	10.1621	37.5667	888.62	16.1643
71.1433	10.1773	37.6462	889.956	16.2127
71.31	10.1682	37.775	891.35	16.2309
71.485	10.2076	37.9378	892.731	16.3036
71.6467	10.2348	38.0892	894.109	16.3551
71.8133	10.253	38.1763	895.473	16.4036
71.9833	10.25	38.2483	896.887	16.4339
72.15	10.3045	38.3732	898.296	16.4551
72.315	10.3287	38.5512	899.638	16.5399
72.475	10.3651	38.6307	901.04	16.552
72.65	10.4136	38.7784	902.522	16.5975
72.8117	10.4045	38.8996	903.912	16.6581
72.9767	10.4651	38.998	905.296	16.6853
73.1517	10.5075	39.1306	906.796	16.7307
73.3117	10.5044	39.2479	908.265	16.7519
73.48	10.5438	39.3843	909.731	16.8277
73.6533	10.568	39.5281	911.173	16.858
73.8167	10.5832	39.6266	912.6	16.9185
73.9817	10.6165	39.7591	914.063	16.9731
74.1533	10.6438	39.8614	915.469	17.0125
74.3183	10.6801	40.0242	916.85	17.0519
74.4817	10.6771	40.0961	918.271	17.0882
74.6467	10.6922	40.2476	919.688	17.1215
74.82	10.7165	40.3801	921.052	17.167
74.9817	10.7286	40.5164	922.448	17.1972
75.15	10.7649	40.649	923.878	17.2245
75.3133	10.7922	40.7285	925.262	17.2548
75.49	10.8407	40.8421	926.713	17.3184
75.655	10.871	40.9216	928.155	17.3699
75.815	10.8861	41.1071	929.603	17.4244
75.9817	10.9225	41.2434	931.015	17.4699
76.145	10.9013	41.2927	932.466	17.5002
76.3217	10.9497	41.4403	933.962	17.5789
76.4883	11.0103	41.6032	935.404	17.6153
76.6483	11.0164	41.6638	936.898	17.6456
76.8233	11.0376	41.8228	938.3	17.7334
76.9883	11.0588	41.9629	939.739	17.7486
77.1533	11.1133	42.1144	941.157	17.8182
77.3183	11.1739	42.1863	942.608	17.8455
77.49	11.1921	42.3037	944.032	17.8788
77.6583	11.2012	42.4703	945.458	17.9455
77.8267	11.2193	42.5422	946.819	17.9485
77.99	11.3041	42.6748	948.282	18.0121
78.155	11.292	42.7732	949.593	18.0363
78.325	11.2951	42.9853	951.014	18.0757
78.4933	11.3466	43.1178	952.362	18.1787
78.6583	11.3799	43.22	953.722	18.1939
78.8233	11.3587	43.3867	955.14	18.2635
78.9867	11.3859	43.4813	956.588	18.312
79.1567	11.4102	43.6403	957.981	18.3756
79.3233	11.4344	43.7842	959.354	18.4605
79.4883	11.4617	43.8789	960.75	18.4816
79.6567	11.4889	43.966	962.095	18.5392
79.8233	11.5313	44.1326	963.588	18.5725
79.9917	11.5768	44.2424	964.961	18.6331
80.1567	11.5647	44.3749	966.369	18.6877
80.3283	11.5828	44.5151	967.802	18.7179
80.4917	11.6313	44.6249	969.162	18.7846
80.6567	11.6677	44.7839	970.531	18.8118
80.825	11.6919	44.9316	971.904	18.8997
80.9917	11.7101	45.0565	973.182	18.9451
81.1567	11.7252	45.1588	974.582	19.0027
81.3283	11.7646	45.3102	975.872	19.0693
81.495	11.8524	45.4579	977.22	19.0815
81.6567	11.8313	45.6397	978.492	19.142
81.8267	11.8434	45.7078	979.901	19.1844
81.995	11.8767	45.8366	981.225	19.2783
82.1567	11.9221	45.9464	982.555	19.2996
82.33	11.9282	46.0751	983.915	19.3056
82.49	11.9555	46.2531	985.223	19.3935
82.665	11.9827	46.3667	986.587	19.4116
82.8283	12.016	46.5106	987.932	19.4601
82.9917	12.0615	46.6658	989.246	19.5116
83.1583	12.1069	46.7832	990.612	19.5207
83.3283	12.1433	46.9498	991.966	19.5873
83.495	12.1615	47.0293	993.308	19.6237
83.6633	12.1857	47.124	994.705	19.7236
83.8267	12.2038	47.2414	996.017	19.76
83.995	12.2826	47.4118	997.271	19.7873
84.165	12.2705	47.5064	998.637	19.8963
84.3283	12.3129	47.6541	999.949	19.9145
84.495	12.3523	47.8245	1001.21	19.966
84.6583	12.3886	47.9305	1002.5	20.0084
84.8317	12.3977	48.0441	1003.8	20.075
84.9933	12.4431	48.2297	1005.07	20.1477
85.16	12.4735	48.3319	1006.4	20.1599
85.3333	12.4947	48.4682	1007.73	20.275
85.4983	12.4886	48.6046	1009.1	20.3265
85.665	12.5401	48.8052	1010.45	20.3628
85.8267	12.5098	48.9037	1011.79	20.4476
85.9933	12.5431	49.0514	1013.08	20.4961
86.1633	12.6219	49.218	1014.41	20.5416
86.3283	12.6219	49.3316	1015.68	20.5991
86.495	12.6582	49.5095	1017.01	20.6445
86.6583	12.6613	49.6042	1018.26	20.7082
86.8333	12.6976	49.767	1019.53	20.7415
87	12.7128	49.8958	1020.75	20.8172
87.1617	12.7673	50.0132	1021.98	20.8324
87.3283	12.7976	50.1457	1023.21	20.8808
87.4983	12.8188	50.229	1024.34	20.9747
87.6633	12.8703	50.4145	1025.54	20.9505
87.8267	12.9097	50.5622	1026.72	21.0656
88.0017	12.9187	50.6834	1027.94	21.0807
88.1683	12.9884	50.831	1029.15	21.1322
88.3283	12.9824	50.9598	1030.33	21.205
88.4967	12.9854	51.1264	1031.57	21.2504
88.67	13.0338	51.2438	1032.79	21.3594
88.8317	13.0611	51.3347	1033.98	21.3746
88.9983	13.0975	51.5429	1035.18	21.4291
89.16	13.0884	51.6338	1036.38	21.52
89.335	13.1157	51.7739	1037.51	21.5836
89.4983	13.1762	51.9027	1038.7	21.6412
89.6617	13.2247	52.0314	1039.91	21.6684
89.8383	13.255	52.1753	1041.09	21.7836
90	13.2883	52.3305	1042.22	21.8138
90.17	13.3035	52.5237	1043.46	21.8532
90.3333	13.361	52.6296	1044.67	21.9168
90.505	13.3489	52.7698	1045.87	21.9683
90.6667	13.4064	52.9705	1047	22.0744
90.84	13.4064	53.0576	1048.18	22.1077
91.0017	13.4489	53.2431	1049.35	22.1895
91.175	13.4913	53.3453	1050.49	22.2379
91.3367	13.4852	53.4438	1051.63	22.247
91.5033	13.5367	53.6861	1052.79	22.35
91.665	13.5458	53.8225	1053.93	22.3591
91.8417	13.5428	53.9398	1055.07	22.4318
92.005	13.5852	54.0799	1056.26	22.5105
92.17	13.6125	54.2011	1057.43	22.5136
92.3367	13.67	54.3791	1058.55	22.6075
92.5067	13.673	54.4737	1059.73	22.6681
92.6717	13.7366	54.6365	1060.88	22.7256
92.8383	13.7851	54.7539	1062	22.8014
93.0017	13.8336	54.8789	1063.14	22.8104
93.1683	13.8487	55.019	1064.29	22.9316
93.3417	13.8639	55.1553	1065.42	23.0134
93.5067	13.9093	55.3598	1066.59	23.0558
93.6717	13.9608	55.4696	1067.73	23.0952
93.8417	13.9699	55.6248	1068.85	23.1164
94.0083	14.0335	55.8445	1069.95	23.2194
94.1733	14.0426	55.9505	1071.04	23.2346
94.3383	14.1001	56.1058	1072.1	23.3376
94.505	14.0789	56.2004	1073.21	23.3497
94.6683	14.1001	56.3254	1074.39	23.3982
94.8433	14.1638	56.4692	1075.47	23.4981
95.005	14.1759	56.6056	1076.55	23.5344
95.1717	14.2122	56.7532	1077.73	23.592
95.3467	14.2819	56.863	1078.87	23.6465
95.5083	14.3092	57.0335	1079.98	23.7102
95.675	14.3486	57.2379	1081.08	23.8131
95.8433	14.3758	57.3515	1082.19	23.8889
96.0083	14.3879	57.5333	1083.29	23.9646
96.1767	14.4061	57.6696	1084.44	24.0373
96.3417	14.4515	57.821	1085.61	24.0676
96.5083	14.5212	57.9801	1086.79	24.1494
96.67	14.5061	58.1391	1088.05	24.1918
96.8467	14.5	58.336	1089.23	24.2736
97.0117	14.5545	58.4534	1090.41	24.3311
97.1733	14.5848	58.6162	1091.52	24.3948
97.3483	14.6242	58.8094	1092.67	24.4978
97.51	14.6151	58.9078	1093.76	24.5614
97.6717	14.6515	59.1009	1094.91	24.631
97.8483	14.7484	59.1994	1095.91	24.6704
98.0117	14.7151	59.4001	1097.04	24.7643
98.1817	14.7575	59.6272	1098.13	24.8219
98.3433	14.7939	59.7257	1099.24	24.8825
98.51	14.8151	59.8847	1100.32	24.9703
98.6833	14.8453	60.0513	1101.43	25.0036
98.8433	14.8757	60.218	1102.58	25.0854
99.0183	14.9181	60.3694	1103.68	25.1218
99.18	14.9241	60.5511	1104.79	25.1915
99.345	14.9393	60.7405	1105.9	25.2642
99.5083	14.9877	60.8314	1107.05	25.3126
99.6817	15.018	61.0358	1108.18	25.4065
99.85	15.0513	61.176	1109.3	25.4489
100.012	15.015	61.282	1110.38	25.5095
100.187	15.0695	61.4524	1111.43	25.5883
100.352	15.118	61.5584	1112.57	25.6398
100.515	15.1452	61.7742	1113.62	25.7155
100.68	15.1846	61.9446	1114.67	25.7579
100.85	15.2149	62.0052	1115.68	25.8185
101.013	15.2422	62.2362	1116.67	25.9033
101.188	15.2816	62.3914	1117.63	25.9548
101.348	15.2876	62.5277	1118.6	26.0306
101.515	15.3421	62.6944	1119.61	26.073
101.687	15.3846	62.8496	1120.61	26.1335
101.853	15.43	63.0314	1121.58	26.1881
102.02	15.4664	63.1412	1122.66	26.2577
102.183	15.4754	63.2851	1123.64	26.3456
102.348	15.5451	63.4365	1124.67	26.4122
102.512	15.5512	63.6296	1125.72	26.4759
102.678	15.5936	63.8	1126.76	26.5486
102.855	15.6269	63.9363	1127.85	26.597
103.017	15.6966	64.1938	1128.95	26.697
103.185	15.7541	64.281	1130.05	26.7091
103.348	15.7693	64.4248	1131.13	26.8697
103.515	15.8026	64.5801	1132.23	26.8848
103.69	15.8329	64.7429	1133.34	26.9545
103.852	15.8571	64.9247	1134.47	27.009
104.018	15.9056	65.061	1135.55	27.0847
104.187	15.9541	65.2124	1136.6	27.2059
104.352	15.9753	65.3563	1137.72	27.2665
104.52	15.9965	65.5381	1138.8	27.3089
104.682	16.0328	65.6971	1139.83	27.4149
104.857	16.0934	65.8486	1140.86	27.418
105.02	16.1055	66.0341	1141.92	27.5149
105.187	16.1691	66.178	1143.01	27.5512
105.358	16.2206	66.3257	1144.1	27.6148
105.52	16.2297	66.5074	1145.21	27.6936
105.688	16.2721	66.6703	1146.28	27.7603
105.85	16.2842	66.8217	1147.33	27.8875
106.023	16.3206	66.9997	1148.48	27.8754
106.19	16.3751	67.1587	1149.6	27.9965
106.353	16.4054	67.2648	1150.71	28.045
106.522	16.4297	67.4313	1151.87	28.1026
106.688	16.463	67.6056	1153	28.2268
106.853	16.4933	67.7684	1154.17	28.251
107.027	16.5357	67.9577	1155.26	28.3388
107.188	16.5508	68.1622	1156.37	28.3873
107.355	16.5569	68.3401	1157.43	28.4903
107.52	16.6144	68.4802	1158.47	28.5994
107.692	16.6054	68.6355	1159.55	28.6145
107.86	16.6599	68.8362	1160.63	28.7205
108.022	16.7114	69.0142	1161.66	28.7599
108.195	16.7629	69.2148	1162.72	28.8357
108.362	16.7992	69.3474	1163.83	28.9083
108.528	16.7992	69.4723	1164.87	28.9205
108.693	16.8628	69.6692	1166.04	29.0416
108.857	16.878	69.8018	1167.11	29.081
109.023	16.9022	70.0138	1168.21	29.1446
109.188	16.9507	70.1539	1169.26	29.2294
109.362	16.9658	70.3281	1170.34	29.2749
109.527	17.0416	70.4796	1171.44	29.3779
109.688	17.0173	70.6348	1172.57	29.4294
109.863	17.087	70.8279	1173.68	29.4991
110.025	17.1234	70.9642	1174.77	29.5869
110.19	17.1385	71.093	1175.91	29.6323
110.365	17.2142	71.2823	1177.04	29.705
110.523	17.2263	71.4451	1178.17	29.7717
110.693	17.2809	71.6382	1179.3	29.8838
110.86	17.3112	71.8048	1180.35	29.9716
111.028	17.3505	71.9828	1181.4	30.0625
111.195	17.3687	72.1684	1182.49	30.1534
111.363	17.4081	72.2744	1183.49	30.1594
111.53	17.4596	72.4978	1184.56	30.2624
111.693	17.4869	72.6492	1185.54	30.32
111.86	17.4748	72.8234	1186.61	30.3715
112.028	17.5353	72.9938	1187.71	30.4563
112.198	17.5777	73.1491	1188.75	30.5017
112.362	17.5747	73.3384	1189.81	30.6017
112.525	17.6201	73.4823	1190.91	30.6775
112.698	17.6777	73.6262	1191.95	30.7713
112.863	17.7443	73.8269	1193.01	30.8289
113.027	17.7837	74.0011	1194.13	30.8683
113.193	17.8049	74.1487	1195.2	30.9592
113.367	17.8322	74.3305	1196.26	31.0258
113.533	17.8716	74.5047	1197.34	31.0925
113.7	17.9322	74.6864	1198.41	31.1621
113.862	17.9079	74.8228	1199.43	31.2136
114.028	17.9715	75.0272	1200.54	31.2802
114.198	18.0049	75.1938	1201.59	31.3499
114.367	18.0018	75.368	1202.63	31.4045
114.532	18.0624	75.5384	1203.64	31.5165
114.695	18.1109	75.6406	1204.62	31.5741
114.863	18.1412	75.9095	1205.63	31.6559
115.028	18.1715	76.0382	1206.56	31.7286
115.203	18.2351	76.1973	1207.64	31.7861
115.368	18.2926	76.3563	1208.65	31.8649
115.528	18.2775	76.504	1209.71	31.9649
115.697	18.3441	76.7122	1210.76	32.08
115.862	18.3714	76.8145	1211.83	32.1678
116.035	18.3865	76.9924	1212.88	32.2345
116.198	18.4744	77.1969	1214.04	32.2981
116.362	18.5077	77.3257	1215.07	32.3829
116.537	18.5228	77.5567	1216.16	32.4314
116.702	18.5592	77.6816	1217.22	32.5132
116.865	18.6198	77.852	1218.22	32.5586
117.042	18.6471	78.0489	1219.28	32.6616
117.198	18.6895	78.2155	1220.27	32.7404
117.365	18.6743	78.3783	1221.26	32.804
117.54	18.7137	78.526	1222.31	32.8767
117.703	18.7592	78.7532	1223.28	32.9918
117.87	18.8137	78.8668	1224.22	33.0524
118.032	18.8409	78.9766	1225.24	33.1129
118.198	18.8621	79.2492	1226.18	33.2069
118.372	18.8925	79.4197	1227.19	33.2523
118.537	18.9167	79.556	1228.16	33.319
118.702	18.9651	79.7415	1229.13	33.3583
118.875	18.9954	79.9422	1230.09	33.4643
119.038	19.0136	80.1505	1231.02	33.5159
119.2	19.0802	80.3095	1232.01	33.5825
119.367	19.153	80.4534	1232.97	33.6612
119.543	19.162	80.6048	1233.97	33.7249
119.703	19.1772	80.7866	1234.94	33.8097
119.87	19.2196	80.9608	1235.9	33.8854
120.042	19.265	81.1122	1236.91	34.0096
120.207	19.3226	81.3129	1237.9	34.0823
120.375	19.3498	81.5288	1238.87	34.1278
120.535	19.4074	81.6537	1239.87	34.1974
120.71	19.471	81.8393	1240.8	34.3125
120.877	19.4832	81.9793	1241.72	34.4155
121.042	19.4983	82.1801	1242.64	34.4882
121.208	19.577	82.3732	1243.55	34.5367
121.375	19.5952	82.5171	1244.42	34.6427
121.542	19.6164	82.748	1245.34	34.7275
121.703	19.6558	82.8578	1246.29	34.8214
121.875	19.6922	83.0434	1247.2	34.8881
122.04	19.7527	83.1646	1248.17	34.9547
122.212	19.7558	83.369	1249.07	35.0547
122.375	19.783	83.6	1250.02	35.0941
122.537	19.8254	83.725	1251.03	35.2122
122.703	19.8951	83.9257	1251.95	35.2577
122.878	19.9133	84.0923	1253.02	35.3728
123.038	19.9466	84.2513	1254.01	35.4364
123.207	20.0133	84.4066	1254.96	35.5
123.373	20.0345	84.5845	1255.99	35.5848
123.545	20.0648	84.7057	1256.95	35.6636
123.713	20.1102	84.9329	1257.88	35.7363
123.873	20.1526	85.0692	1258.83	35.8029
124.042	20.1465	85.2131	1259.8	35.9059
124.212	20.195	85.3797	1260.7	36.015
124.382	20.2496	85.5349	1261.68	36.0635
124.548	20.2919	85.747	1262.59	36.1301
124.708	20.3344	85.8833	1263.49	36.221
124.875	20.3768	86.1332	1264.48	36.2937
125.05	20.4222	86.296	1265.42	36.3603
125.212	20.4343	86.4323	1266.36	36.4149
125.38	20.4707	86.6255	1267.41	36.4997
125.545	20.4949	86.8034	1268.35	36.5784
125.712	20.5646	86.9511	1269.28	36.6693
125.883	20.6161	87.1291	1270.3	36.7571
126.047	20.6555	87.326	1271.3	36.8026
126.213	20.7342	87.557	1272.25	36.8904
126.373	20.7281	87.6062	1273.18	36.9722
126.55	20.7797	87.8258	1274.17	37.0328
126.715	20.813	88.0606	1275.12	37.157
126.877	20.8584	88.2272	1276.09	37.2237
127.052	20.9099	88.4241	1277.04	37.2994
127.212	20.9372	88.5907	1278	37.3933
127.387	20.9463	88.7536	1278.95	37.4599
127.552	20.9917	88.8936	1279.89	37.5235
127.713	21.022	89.064	1280.78	37.6144
127.883	21.1159	89.2496	1281.75	37.7416
128.045	21.1371	89.42	1282.58	37.8053
128.218	21.1735	89.6055	1283.51	37.878
128.385	21.2159	89.7835	1284.5	37.99
128.55	21.2371	89.9993	1285.39	38.0597
128.717	21.2825	90.1735	1286.35	38.1627
128.878	21.3007	90.2947	1287.27	38.2021
129.052	21.328	90.5181	1288.23	38.293
129.217	21.3552	90.643	1289.24	38.3839
129.382	21.4007	90.7907	1290.15	38.4414
129.547	21.4491	91.0368	1291.14	38.5505
129.722	21.5097	91.2072	1292.14	38.6141
129.887	21.4946	91.4231	1293.09	38.7231
130.052	21.5491	91.4988	1294.17	38.7777
130.223	21.5763	91.7222	1295.15	38.8473
130.388	21.6612	91.938	1296.05	38.9624
130.548	21.6703	92.0441	1297.06	39.0503
130.722	21.7399	92.2864	1298.08	39.1139
130.885	21.7945	92.4303	1299	39.2018
131.055	21.8217	92.5969	1299.94	39.2775
131.222	21.8944	92.7711	1300.82	39.3593
131.382	21.8793	92.949	1301.68	39.4411
131.557	21.9005	93.1384	1302.6	39.5229
131.727	21.9762	93.2406	1303.51	39.5864
131.89	21.9974	93.4716	1304.33	39.6531
132.058	22.0096	93.6193	1305.21	39.7167
132.218	22.0398	93.7632	1306.11	39.7864
132.385	22.1156	93.979	1306.97	39.8561
132.558	22.164	94.1266	1307.88	39.956
132.723	22.2065	94.2819	1308.78	40.0106
132.89	22.2579	94.4447	1309.71	40.0893
133.053	22.3185	94.6	1310.59	40.1378
133.227	22.3397	94.8007	1311.48	40.1984
133.393	22.3973	94.9029	1312.36	40.2711
133.557	22.4215	95.0657	1313.28	40.3499
133.727	22.467	95.2664	1314.15	40.4498
133.892	22.5094	95.4633	1315.07	40.5044
134.065	22.573	95.6867	1315.88	40.568
134.228	22.5881	95.8041	1316.77	40.6467
134.392	22.6184	96.0237	1317.58	40.7255
134.558	22.6699	96.16	1318.4	40.8406
134.723	22.6881	96.285	1319.22	40.9254
134.895	22.7335	96.4895	1320.07	41.0011
135.06	22.8032	96.6182	1320.92	41.1041
135.232	22.8183	96.853	1321.73	41.1708
135.4	22.8426	96.9628	1322.6	41.2828
135.56	22.8759	97.1408	1323.46	41.3646
135.727	22.9516	97.3036	1324.32	41.4495
135.893	23.0001	97.4134	1325.22	41.5282
136.065	23.0153	97.6103	1326.03	41.6343
136.232	23.088	97.7504	1326.89	41.6888
136.393	23.1001	97.936	1327.75	41.7857
136.558	23.1243	98.1366	1328.54	41.8614
136.732	23.1607	98.2843	1329.48	41.919
136.893	23.194	98.4661	1330.27	41.9978
137.063	23.2636	98.6213	1331.13	42.0886
137.232	23.2879	98.8144	1331.99	42.1674
137.397	23.3545	99.053	1332.79	42.2643
137.562	23.4151	99.1779	1333.68	42.3885
137.732	23.4454	99.3294	1334.45	42.4764
137.9	23.4818	99.5528	1335.28	42.5885
138.065	23.506	99.7384	1336.11	42.6672
138.232	23.5575	99.8406	1336.95	42.7399
138.403	23.612	100.003	1337.82	42.8338
138.565	23.6756	100.189	1338.61	42.9065
138.732	23.715	100.386	1339.45	43.0004
138.902	23.6969	100.537	1340.27	43.0943
139.067	23.7241	100.677	1341.09	43.1489
139.23	23.821	100.814	1341.94	43.2761
139.4	23.8483	101.014	1342.73	43.3185
139.568	23.8725	101.204	1343.58	43.3973
139.728	23.9058	101.397	1344.36	43.5093
139.897	23.9574	101.548	1345.03	43.5851
140.073	23.9785	101.715	1322.85	43.676
140.235	24.0391	101.919	1324.29	43.7608
140.403	24.1028	102.097	1325.47	43.8547
140.565	24.0997	102.29	1326.37	43.9637
140.74	24.1452	102.431	1327.25	44.0334
140.902	24.233	102.548	1328.43	44.1637
141.063	24.2845	102.741	1329.47	44.2364
141.24	24.3572	102.885	1330.89	44.3485
141.403	24.4117	103.029	1332.18	44.4272
141.568	24.4269	103.169	1333.55	44.5181
141.733	24.4663	103.374	1335.08	44.609
141.902	24.5087	103.563	1336.47	44.6787
142.07	24.5541	103.722	1337.98	44.7635
142.235	24.5662	103.926	1339.48	44.8483
142.402	24.6511	104.097	1340.93	44.921
142.567	24.6935	104.267	1342.43	45.0391
142.735	24.7207	104.403	1343.86	45.1391
142.903	24.751	104.562	1345.25	45.227
143.065	24.8207	104.752	1346.52	45.2906
143.233	24.8419	104.915	1347.92	45.3814
143.41	24.8631	105.055	1349.18	45.4602
143.568	24.8995	105.255	1350.43	45.5056
143.745	24.9721	105.46	1351.82	45.5965
143.907	25.0024	105.619	1353.05	45.6995
144.07	25.0752	105.785	1354.36	45.8085
144.245	25.1176	105.941	1355.54	45.8722
144.407	25.1418	106.111	1356.72	45.9449
144.575	25.2266	106.293	1357.83	46.0752
144.737	25.2963	106.46	1358.93	46.1448
144.905	25.2751	106.641	1360.12	46.2114
145.07	25.3629	106.816	1361.21	46.2932
145.242	25.4175	106.993	1362.31	46.3963
145.41	25.475	107.213	1363.43	46.478
145.57	25.475	107.376	1364.53	46.575
145.742	25.5114	107.516	1365.61	46.6719
145.903	25.5992	107.713	1366.72	46.7325
146.072	25.6325	107.868	1367.83	46.8355
146.24	25.6628	108.031	1368.87	46.9354
146.403	25.7143	108.209	1369.93	47.0112
146.578	25.7476	108.394	1371.06	47.1051
146.745	25.7961	108.599	1372.06	47.1838
146.903	25.8688	108.728	1373.18	47.2808
147.082	25.9082	108.909	1374.2	47.3595
147.243	25.9142	109.11	1375.15	47.4837
147.408	25.9385	109.296	1376.2	47.5776
147.582	26.0233	109.436	1377.23	47.6534
147.74	26.0748	109.602	1378.17	47.7473
147.908	26.0718	109.811	1379.1	47.8109
148.078	26.1293	109.936	1380.05	47.8927
148.245	26.1505	110.102	1380.99	47.9684
148.417	26.1869	110.257	1381.91	48.0744
148.575	26.2323	110.394	1382.82	48.1653
148.743	26.299	110.598	1383.72	48.2471
148.912	26.3626	110.784	1384.65	48.3198
149.077	26.3808	110.92	1385.56	48.4228
149.25	26.4626	111.121	1386.45	48.5046
149.408	26.4929	111.325	1387.39	48.6258
149.577	26.5534	111.552	1388.3	48.6924
149.742	26.5958	111.738	1389.21	48.8166
149.915	26.6019	111.878	1390.12	48.9136
150.082	26.7231	112.117	1390.99	48.9984
150.243	26.7352	112.257	1391.88	49.1195
150.413	26.7443	112.48	1392.77	49.1862
150.583	26.7988	112.624	1393.68	49.3013
150.748	26.8079	112.829	1394.51	49.3922
150.915	26.8685	112.95	1395.38	49.5133
151.077	26.9109	113.132	1396.28	49.6254
151.243	26.9321	113.34	1397.08	49.7072
151.415	26.9563	113.469	1397.96	49.8102
151.583	27.0199	113.627	1398.81	49.8799
151.748	27.0957	113.847	1399.65	49.998
151.913	27.1138	113.991	1400.48	50.0828
152.08	27.1411	114.199	1401.32	50.1828
152.25	27.2017	114.355	1402.15	50.2828
152.415	27.2865	114.582	1403.03	50.3585
152.58	27.3471	114.752	1403.88	50.4554
152.743	27.3562	114.934	1404.71	50.516
152.917	27.444	115.146	1405.59	50.5948
153.082	27.4652	115.32	1406.5	50.7281
153.248	27.4622	115.509	1407.36	50.8129
153.422	27.6197	115.68	1408.24	50.9007
153.583	27.6561	115.862	1409.12	51.0128
153.75	27.6803	116.119	1409.99	51.0885
153.92	27.7167	116.255	1410.85	51.1946
154.087	27.75	116.433	1411.68	51.2703
154.252	27.8136	116.608	1412.5	51.3733
154.412	27.8318	116.736	1413.21	51.4672
154.58	27.9166	116.907	1414.01	51.5581
154.752	27.9348	117.081	1414.85	51.6611
154.917	27.9923	117.274	1415.65	51.7096
155.083	28.0862	117.437	1416.5	51.8004
155.248	28.1105	117.626	1417.32	51.9004
155.415	28.165	117.774	1418.15	52.0064
155.588	28.2013	117.952	1419	52.1276
155.753	28.1922	118.152	1419.85	52.1851
155.918	28.2528	118.33	1420.71	52.2912
156.08	28.2922	118.459	1421.51	52.379
156.248	28.371	118.709	1422.35	52.4699
156.422	28.3589	118.898	1423.25	52.582
156.585	28.4073	119.069	1424.08	52.6547
156.753	28.48	119.273	1424.96	52.7546
156.915	28.5042	119.432	1425.81	52.8001
157.092	28.5497	119.648	1426.63	52.9485
157.255	28.577	119.784	1427.52	53.0697
157.418	28.6709	120.031	1428.36	53.1394
157.593	28.7103	120.201	1429.24	53.2666
157.757	28.7527	120.36	1430.04	53.3514
157.922	28.8133	120.587	1430.81	53.4847
158.087	28.8496	120.765	1431.64	53.5574
158.252	28.8769	120.977	1432.42	53.6392
158.427	28.9253	121.072	1433.27	53.7331
158.59	28.9829	121.291	1434.14	53.8058
158.753	29.0404	121.576	1434.95	53.933
158.927	29.0313	121.716	1435.75	54.0239
159.092	29.098	121.875	1436.68	54.0814
159.257	29.1586	122.091	1437.49	54.1754
159.425	29.1768	122.314	1438.4	54.2572
159.592	29.2434	122.503	1439.33	54.3268
159.755	29.2888	122.666	1440.12	54.4601
159.927	29.3827	122.931	1441.07	54.5419
160.095	29.3737	123.071	1442	54.6419
160.257	29.4342	123.272	1442.79	54.6964
160.425	29.4857	123.518	1443.69	54.7842
160.597	29.4978	123.688	1444.54	54.9175
160.762	29.5675	123.897	1445.36	54.9993
160.927	29.6281	124.094	1446.29	55.0902
161.088	29.6584	124.264	1447.12	55.1841
161.255	29.7341	124.415	1447.96	55.3174
161.428	29.7614	124.62	1448.81	55.4355
161.592	29.8008	124.809	1449.69	55.5234
161.758	29.8492	124.98	1450.63	55.5991
161.928	29.9098	125.161	1451.54	55.6627
162.093	29.9583	125.389	1452.4	55.7657
162.263	29.9916	125.582	1453.34	55.8929
162.43	30.0522	125.801	1454.27	55.999
162.593	30.0977	125.994	1455.18	56.1292
162.758	30.137	126.195	1456.09	56.1656
162.928	30.1855	126.426	1457.01	56.2989
163.092	30.2158	126.612	1457.9	56.3958
163.257	30.2794	126.801	1458.86	56.4806
163.432	30.3279	126.998	1459.83	56.6018
163.593	30.3885	127.233	1460.73	56.6503
163.76	30.4521	127.43	1461.67	56.7775
163.933	30.4915	127.577	1462.64	56.8684
164.098	30.5187	127.789	1463.52	56.9653
164.262	30.5642	127.948	1464.44	57.0592
164.425	30.6126	128.111	1465.31	57.1622
164.592	30.6459	128.334	1466.17	57.2834
164.763	30.6732	128.512	1467.04	57.3439
164.927	30.7247	128.694	1467.94	57.4561
165.097	30.7914	128.925	1468.82	57.5227
165.258	30.8247	129.111	1469.71	57.6469
165.435	30.8337	129.3	1470.6	57.7499
165.598	30.8822	129.47	1471.52	57.8559
165.76	30.964	129.705	1472.45	57.9528
165.935	30.9852	129.861	1473.33	58.0074
166.097	31.0337	130.05	1474.2	58.0952
166.262	31.067	130.322	1475.12	58.1709
166.428	31.1064	130.485	1476.04	58.2679
166.6	31.1639	130.644	1476.93	58.3678
166.767	31.2276	130.845	1477.87	58.4254
166.927	31.2821	131.068	1478.81	58.5708
167.098	31.3396	131.292	1479.71	58.6617
167.27	31.3821	131.474	1480.62	58.804
167.435	31.4093	131.701	1481.49	58.8737
167.602	31.5244	131.886	1482.35	58.9646
167.763	31.588	132.049	1483.21	59.0737
167.937	31.585	132.257	1484.08	59.1191
168.102	31.6305	132.458	1484.95	59.2403
168.267	31.6971	132.674	1485.83	59.316
168.433	31.7183	132.844	1486.73	59.4008
168.595	31.7395	133.018	1487.6	59.5159
168.77	31.7728	133.219	1488.45	59.5553
168.932	31.8637	133.431	1489.35	59.6947
169.103	31.8516	133.624	1490.19	59.7674
169.272	31.9122	133.757	1491.06	59.8764
169.433	31.9849	133.984	1491.94	59.9794
169.598	32	134.215	1492.83	60.0491
169.77	32.0697	134.363	1493.74	60.1793
169.937	32.1394	134.526	1494.68	60.2399
170.105	32.2151	134.779	1495.54	60.3247
170.265	32.2817	134.953	1496.44	60.4156
170.44	32.3272	135.181	1497.42	60.4944
170.605	32.4029	135.362	1498.28	60.6367
170.768	32.4241	135.533	1499.14	60.658
170.942	32.4968	135.768	1499.99	60.7822
171.105	32.4817	135.949	1500.82	60.864
171.273	32.5089	136.18	1501.64	60.9669
171.44	32.5665	136.358	1502.51	61.073
171.605	32.6059	136.54	1503.35	61.1093
171.773	32.6695	136.748	1504.16	61.2517
171.933	32.6877	136.915	1504.93	61.3335
172.103	32.7331	137.116	1505.72	61.4577
172.267	32.7725	137.316	1506.6	61.5637
172.442	32.7937	137.54	1507.42	61.6243
172.605	32.8755	137.684	1508.3	61.7697
172.767	32.9239	137.911	1509.09	61.8242
172.943	32.9391	138.142	1509.95	61.9363
173.107	33.0148	138.327	1510.89	62.0302
173.272	33.0875	138.52	1511.8	62.1272
173.44	33.139	138.721	1512.57	62.2392
173.603	33.1451	138.933	1513.36	62.324
173.773	33.1966	139.119	1514.2	62.4513
173.937	33.2632	139.293	1514.9	62.524
174.112	33.2935	139.478	1515.75	62.5937
174.278	33.3571	139.668	1516.51	62.73
174.44	33.3783	139.887	1517.29	62.83
174.605	33.4571	140.122	1518.17	62.939
174.782	33.4904	140.334	1518.91	63.042
174.943	33.5207	140.501	1519.79	63.148
175.11	33.5722	140.667	1520.61	63.2419
175.275	33.5904	140.883	1521.39	63.2813
175.443	33.6601	141.118	1522.25	63.4358
175.608	33.7085	141.296	1523.12	63.5145
175.773	33.76	141.489	1523.96	63.6145
175.947	33.7994	141.69	1524.82	63.7175
176.108	33.8358	141.853	1525.7	63.8114
176.277	33.8963	142.061	1526.52	63.9205
176.442	33.9175	142.246	1527.34	64.0053
176.61	34.0115	142.409	1528.26	64.1689
176.778	34.0387	142.625	1529.15	64.2416
176.938	34.0902	142.754	1529.98	64.3567
177.115	34.1478	142.958	1530.86	64.4264
177.278	34.1932	143.185	1531.72	64.5415
177.447	34.2235	143.394	1532.53	64.6657
177.615	34.3235	143.594	1533.3	64.7051
177.778	34.3295	143.81	1534.1	64.8293
177.945	34.3689	144.049	1534.88	64.9141
178.108	34.3992	144.189	1535.69	65.0201
178.282	34.4204	144.356	1536.51	65.0807
178.448	34.4992	144.567	1537.34	65.1685
178.61	34.5204	144.719	1538.17	65.32
178.777	34.6143	144.931	1538.96	65.3988
178.95	34.6597	145.124	1539.76	65.5199
179.115	34.6779	145.325	1540.62	65.6199
179.278	34.7718	145.503	1541.41	65.7289
179.448	34.8021	145.677	1542.26	65.8804
179.615	34.8384	145.931	1543.11	65.938
179.78	34.8748	146.135	1543.94	66.0955
179.95	34.9475	146.336	1544.78	66.2167
180.117	34.9929	146.518	1545.63	66.3106
180.278	34.9899	146.673	1546.41	66.4105
180.447	35.0687	146.9	1547.25	66.4984
180.62	35.1323	147.055	1548.06	66.5983
180.782	35.1807	147.226	1548.85	66.6832
180.945	35.1868	147.434	1549.65	66.7952
181.117	35.202	147.601	1550.36	66.874
181.283	35.2777	147.809	1551.12	66.974
181.45	35.3231	147.983	1551.93	67.0921
181.613	35.3565	148.191	1552.68	67.1557
181.782	35.4352	148.392	1553.48	67.2648
181.952	35.4746	148.574	1554.24	67.3405
182.118	35.5018	148.774	1555.1	67.4465
182.283	35.5291	148.949	1555.97	67.5404
182.447	35.6048	149.13	1556.75	67.6313
182.62	35.6412	149.38	1557.56	67.7434
182.782	35.6836	149.536	1558.37	67.8313
182.948	35.7199	149.736	1559.19	67.9766
183.113	35.7927	149.948	1560.04	68.0827
183.285	35.7987	150.107	1560.85	68.1826
183.453	35.8926	150.319	1561.64	68.2705
183.615	35.9532	150.528	1562.47	68.3704
183.783	35.9956	150.736	1563.28	68.4795
183.957	35.935	150.884	1564.05	68.5764
184.12	36.0411	151.107	1564.84	68.6795
184.285	36.135	151.349	1565.57	68.7582
184.455	36.0925	151.573	1566.3	68.9006
184.617	36.1652	151.762	1567.11	69.0187
184.79	36.2592	151.933	1567.86	69.0793
184.952	36.3107	152.137	1568.62	69.1823
185.12	36.35	152.311	1569.42	69.2641
185.28	36.3682	152.489	1570.25	69.4307
185.457	36.4197	152.701	1571.07	69.5095
185.622	36.4833	152.894	1571.93	69.5943
185.783	36.5197	153.08	1572.71	69.6852
185.953	36.5621	153.265	1573.51	69.7457
186.113	36.6227	153.474	1574.3	69.876
186.285	36.6772	153.697	1575.11	69.9578
186.452	36.6954	153.909	1575.96	70.079
186.615	36.7529	154.079	1576.88	70.185
186.792	36.8377	154.329	1577.74	70.2789
186.958	36.8559	154.579	1578.6	70.4243
187.125	36.9014	154.746	1579.55	70.4879
187.288	36.9589	154.973	1580.38	70.6485
187.452	37.0316	155.204	1581.19	70.706
187.625	37.1225	155.424	1582.04	70.809
187.788	37.1407	155.598	1582.84	70.9544
187.958	37.1982	155.795	1583.66	71.0211
188.123	37.2831	155.958	1584.5	71.1149
188.287	37.277	156.147	1585.28	71.1877
188.463	37.3406	156.355	1586.13	71.2725
188.627	37.3678	156.575	1586.95	71.3785
188.793	37.4315	156.783	1587.82	71.4663
188.957	37.5042	157.003	1588.71	71.5966
189.128	37.5526	157.222	1589.55	71.7026
189.293	37.6011	157.446	1590.36	71.8087
189.457	37.6193	157.673	1591.16	71.9117
189.622	37.6465	157.911	1591.97	72.0237
189.788	37.692	158.04	1592.86	72.1116
189.952	37.7495	158.245	1593.69	72.1843
190.13	37.8465	158.479	1594.47	72.3206
190.293	37.8192	158.65	1595.34	72.4145
190.46	37.8828	158.854	1596.13	72.5084
190.632	37.9646	159.047	1596.91	72.6114
190.793	37.998	159.259	1597.73	72.6962
190.957	38.0404	159.483	1598.47	72.7871
191.128	38.0828	159.687	1599.19	72.884
191.295	38.1313	159.85	1599.98	72.984
191.46	38.1797	160.089	1600.72	73.0446
191.63	38.2524	160.259	1601.41	73.193
191.798	38.2797	160.501	1602.22	73.29
191.962	38.316	160.725	1603	73.3869
192.128	38.3766	160.865	1603.76	73.5111
192.295	38.4433	161.115	1604.56	73.6141
192.458	38.4978	161.293	1605.33	73.7201
192.633	38.5432	161.528	1606.09	73.8201
192.793	38.5523	161.694	1606.9	73.9352
192.958	38.5977	161.891	1607.67	74.0563
193.127	38.6553	162.058	1608.47	74.1109
193.295	38.7159	162.243	1609.3	74.2351
193.463	38.7553	162.486	1610.09	74.3048
193.625	38.7674	162.724	1610.87	74.429
193.802	38.7856	162.97	1611.65	74.5168
193.965	38.8522	163.095	1612.41	74.5865
194.127	38.9128	163.288	1613.21	74.7046
194.3	38.9673	163.55	1613.91	74.8318
194.465	39.0037	163.743	1614.59	74.953
194.63	39.0491	163.932	1615.3	75.0227
194.803	39.1066	164.163	1616.04	75.1136
194.967	39.1945	164.371	1616.76	75.3044
195.133	39.2611	164.651	1617.46	75.3407
195.298	39.2672	164.757	1618.29	75.4922
195.465	39.346	164.901	1619.06	75.5589
195.63	39.4156	165.136	1619.78	75.6619
195.797	39.4308	165.345	1620.63	75.7679
195.962	39.452	165.553	1621.39	75.88
196.133	39.4793	165.689	1622.14	76.0102
196.3	39.5186	165.912	1623.02	76.0708
196.467	39.5731	166.102	1623.74	76.2132
196.628	39.6337	166.272	1624.52	76.3132
196.805	39.6822	166.522	1625.38	76.4071
196.967	39.7095	166.757	1626.14	76.5494
197.133	39.7852	167.056	1627.03	76.604
197.298	39.864	167.2	1627.81	76.7251
197.468	39.8791	167.382	1628.6	76.813
197.633	39.9397	167.613	1629.38	76.9069
197.8	39.9821	167.81	1630.13	77.0765
197.972	40.0427	168.003	1630.91	77.1371
198.137	40.1003	168.184	1631.76	77.2492
198.305	40.1427	168.351	1632.49	77.3219
198.467	40.2123	168.582	1633.3	77.3825
198.638	40.2305	168.836	1634.12	77.4976
198.803	40.285	169.017	1634.87	77.5764
198.975	40.3517	169.192	1635.76	77.6733
199.135	40.4032	169.415	1636.51	77.8248
199.3	40.4668	169.695	1637.3	77.9126
199.473	40.5213	169.805	1638.13	78.058
199.637	40.5637	169.964	1638.96	78.1186
199.803	40.594	170.214	1639.88	78.2337
199.965	40.6546	170.441	1640.68	78.3246
200.14	40.7364	170.619	1641.52	78.4155
200.303	40.7425	170.824	1642.35	78.5336
200.468	40.7909	171.1	1643.15	78.5821
200.645	40.8455	171.251	1643.96	78.7426
200.805	40.8636	171.411	1644.73	78.8153
200.968	40.9454	171.672	1645.54	78.8789
201.133	40.9484	171.861	1646.28	79.0365
201.308	41.012	172.016	1647.15	79.1243
201.472	41.0666	172.194	1647.88	79.2485
201.642	41.1242	172.41	1648.68	79.3576
201.808	41.1878	172.672	1649.5	79.4908
201.978	41.215	172.831	1650.29	79.6272
202.143	41.2514	173.061	1651.15	79.712
202.31	41.2877	173.22	1651.95	79.8271
202.47	41.3574	173.433	1652.75	79.9119
202.64	41.3937	173.671	1653.61	80.0361
202.812	41.4089	173.932	1654.46	80.133
202.975	41.5119	174.129	1655.32	80.2209
203.142	41.5785	174.296	1656.15	80.3391
203.303	41.5967	174.481	1657.01	80.4542
203.472	41.6452	174.712	1657.94	80.542
203.645	41.7027	174.856	1658.76	80.6601
203.808	41.7663	175.118	1659.59	80.7571
203.975	41.8148	175.333	1660.43	80.8782
204.143	41.8875	175.504	1661.28	80.9812
204.307	41.9178	175.716	1662.06	81.1024
204.478	41.9602	175.909	1662.89	81.2297
204.645	41.9996	176.125	1663.61	81.2963
204.81	42.0511	176.367	1664.39	81.3781
204.973	42.0905	176.534	1665.23	81.478
205.142	42.1299	176.78	1666.02	81.5871
205.315	42.1814	176.943	1666.82	81.6962
205.482	42.2238	177.102	1667.68	81.7628
205.647	42.2995	177.272	1668.48	81.8809
205.808	42.2934	177.511	1669.28	81.9597
205.975	42.3268	177.742	1670.15	82.0839
206.145	42.3752	177.889	1670.96	82.1899
206.308	42.4055	178.105	1671.8	82.2505
206.483	42.5024	178.272	1672.61	82.3868
206.647	42.557	178.507	1673.44	82.4444
206.81	42.5994	178.685	1674.26	82.5928
206.985	42.6418	178.851	1675.07	82.6867
207.152	42.7084	179.082	1675.86	82.7594
207.318	42.7721	179.234	1676.63	82.8624
207.478	42.8175	179.434	1677.44	82.9412
207.643	42.8629	179.692	1678.12	83.0926
207.817	42.9084	179.896	1678.79	83.1926
207.98	42.9568	180.089	1679.57	83.2774
208.145	43.0265	180.286	1680.23	83.3834
208.31	43.0598	180.464	1680.97	83.4683
208.485	43.0841	180.646	1681.76	83.6015
208.65	43.175	180.79	1682.48	83.6712
208.813	43.1992	180.994	1683.19	83.75
208.987	43.2689	181.153	1684.04	83.856
209.148	43.3113	181.362	1684.79	83.9408
209.313	43.3719	181.551	1685.51	84.0923
209.477	43.4203	181.778	1686.29	84.2195
209.65	43.4415	181.964	1687.06	84.3134
209.817	43.5385	182.115	1687.85	84.377
209.978	43.596	182.369	1688.61	84.4952
210.148	43.6293	182.551	1689.43	84.6285
210.318	43.696	182.759	1690.26	84.7254
210.483	43.7626	182.963	1691.04	84.8405
210.648	43.8263	183.183	1691.84	84.9314
210.813	43.8263	183.35	1692.6	85.0192
210.982	43.8959	183.588	1693.36	85.1313
211.148	43.9595	183.762	1694.14	85.2192
211.315	43.9837	183.989	1694.78	85.3161
211.483	44.0898	184.209	1695.5	85.4221
211.653	44.1049	184.349	1696.21	85.5039
211.82	44.1413	184.542	1696.92	85.5978
211.987	44.1958	184.747	1697.75	85.6948
212.153	44.2352	184.97	1698.54	85.825
212.32	44.2776	185.148	1699.33	85.8765
212.48	44.3261	185.322	1700.09	85.9825
212.655	44.3988	185.534	1700.93	86.0946
212.82	44.429	185.758	1701.72	86.2249
212.987	44.4684	185.962	1702.49	86.3188
213.153	44.5532	186.133	1703.37	86.3885
213.315	44.5745	186.307	1704.12	86.4763
213.49	44.6381	186.53	1704.96	86.5945
213.657	44.6714	186.689	1705.82	86.7187
213.82	44.7138	186.818	1706.58	86.8186
213.987	44.8077	187.038	1707.41	86.9216
214.157	44.8229	187.231	1708.12	87.0579
214.322	44.8713	187.447	1708.79	87.1276
214.487	44.9107	187.621	1709.55	87.2488
214.653	44.9743	187.791	1710.21	87.3215
214.818	45.05	188.003	1710.92	87.4245
214.982	45.0561	188.185	1711.71	87.5245
215.158	45.1228	188.412	1712.37	87.6547
215.322	45.1985	188.537	1713.15	87.7698
215.488	45.2348	188.761	1713.89	87.8698
215.653	45.3045	188.958	1714.63	87.9394
215.822	45.3409	189.124	1715.39	88.0606
215.988	45.3984	189.329	1716.16	88.1485
216.152	45.4469	189.465	1716.9	88.2757
216.325	45.5348	189.654	1717.64	88.3817
216.492	45.6074	189.863	1718.5	88.4484
216.653	45.6529	190.071	1719.22	88.5665
216.822	45.6832	190.309	1719.94	88.6362
216.993	45.7195	190.408	1720.79	88.7664
217.16	45.768	190.601	1721.58	88.8967
217.325	45.8376	190.813	1722.34	88.9664
217.487	45.8558	190.991	1723.01	89.1057
217.653	45.9074	191.207	1723.72	89.1754
217.83	45.977	191.381	1724.42	89.3238
217.993	46.0527	191.593	1725.07	89.4268
218.157	46.0982	191.782	1725.67	89.5177
218.328	46.1406	191.96	1726.3	89.6358
218.497	46.1679	192.168	1726.92	89.6934
218.66	46.2436	192.327	1727.57	89.8024
218.832	46.2557	192.49	1728.24	89.8448
218.997	46.3314	192.661	1728.95	89.96
219.157	46.3981	192.877	1729.61	90.066
219.325	46.4496	193.055	1730.32	90.1326
219.492	46.5102	193.176	1731.05	90.2387
219.655	46.5738	193.395	1731.71	90.3083
219.832	46.6253	193.551	1732.42	90.4386
219.992	46.6707	193.695	1733.17	90.5749
220.158	46.7222	193.853	1733.89	90.6415
220.325	46.7798	193.975	1734.57	90.7597
220.497	46.8191	194.187	1735.27	90.8112
220.662	46.8918	194.281	1735.88	90.9384
220.832	46.9524	194.399	1736.56	91.0656
220.995	47.01	194.603	1737.22	91.1474
221.162	47.0675	194.728	1737.84	91.2716
221.325	47.0978	194.864	1738.52	91.3352
221.498	47.1554	195.005	1739.23	91.4504
221.66	47.219	195.205	1739.84	91.5412
221.83	47.2523	195.357	1740.54	91.623
221.995	47.3159	195.463	1741.22	91.7351
222.16	47.3705	195.663	1741.93	91.826
222.327	47.4341	195.819	1742.61	91.935
222.49	47.4947	195.974	1743.26	92.035
222.665	47.5492	196.069	1743.99	92.1289
222.833	47.6037	196.182	1744.69	92.2471
222.998	47.6643	196.322	1745.45	92.3137
223.163	47.7279	196.478	1746.23	92.4227
223.327	47.7703	196.58	1747.01	92.5318
223.495	47.8339	196.69	1747.73	92.6651
223.663	47.8915	196.799	1748.51	92.7923
223.835	47.9218	196.883	1749.28	92.8802
224	47.9763	197.019	1749.99	92.9771
224.163	48.0339	197.072	1750.72	93.0922
224.328	48.0793	197.114	1751.42	93.1679
224.497	48.1278	197.121	1752.11	93.2679
224.662	48.1974	197.174	1752.83	93.3073
224.837	48.2611	197.243	1753.53	93.4527
224.998	48.2853	197.258	1754.21	93.5315
225.163	48.361	197.277	1754.91	93.6496
225.33	48.4549	197.296	1755.57	93.7465
225.497	48.5034	197.326	1756.27	93.795
225.67	48.5246	197.333	1756.97	93.9101
225.83	48.5791	197.379	1757.64	94.001
226.003	48.6336	197.436	1758.39	94.107
226.167	48.6973	197.545	1759.06	94.213
226.33	48.7548	197.583	1759.74	94.2948
226.505	48.8154	197.72	1760.41	94.3887
226.665	48.8609	197.848	1761.06	94.4766
226.832	48.9184	197.935	1761.82	94.5795
227.003	48.982	198.072	1762.52	94.6492
227.167	49.0608	198.144	1763.21	94.7674
227.338	49.1123	198.322	1763.88	94.8158
227.5	49.1426	198.428	1764.52	94.937
227.667	49.185	198.568	1765.18	95.031
227.832	49.2547	198.693	1765.88	95.0824
228.003	49.3455	198.768	1766.5	95.2218
228.172	49.3971	198.95	1767.14	95.3157
228.335	49.4425	199.087	1767.79	95.4065
228.5	49.4909	199.219	1768.47	95.5035
228.668	49.5424	199.408	1769.21	95.5883
228.833	49.5909	199.48	1769.92	95.7034
229.007	49.6333	199.651	1770.67	95.7731
229.17	49.7091	199.764	1771.4	95.861
229.335	49.7363	199.95	1772.14	95.9427
229.5	49.7878	200.079	1772.91	96.0215
229.665	49.8575	200.169	1773.66	96.1245
229.838	49.9362	200.397	1774.43	96.2032
230.003	49.9907	200.499	1775.16	96.3274
230.172	50.0483	200.631	1775.94	96.4244
230.338	50.1271	200.715	1776.71	96.485
230.502	50.1756	200.817	1777.46	96.588
230.677	50.2604	201.003	1778.23	96.6577
230.84	50.2937	201.018	1778.89	96.7606
231.003	50.3391	201.124	1779.65	96.8303
231.17	50.4603	201.196	1780.35	96.9242
231.342	50.4936	201.271	1781	97.0393
231.51	50.5754	201.377	1781.68	97.1181
231.672	50.6087	201.461	1782.37	97.2302
231.835	50.639	201.529	1783.06	97.2877
232.01	50.745	201.593	1783.78	97.3725
232.172	50.7632	201.62	1784.5	97.4574
232.337	50.8541	201.711	1785.24	97.5452
232.507	50.9268	201.68	1785.99	97.6936
232.672	50.9601	201.684	1786.82	97.7391
232.838	51.0207	201.616	1787.55	97.8512
233	51.0783	201.51	1788.35	97.9087
233.175	51.1419	201.449	1789.2	98.0026
233.337	51.1782	201.34	1789.94	98.1208
233.512	51.2267	201.256	1790.75	98.1904
233.678	51.2933	201.086	1791.57	98.3086
233.842	51.3297	200.984	1792.34	98.4267
234.008	51.3994	200.908	1793.13	98.5115
234.172	51.4569	200.756	1793.88	98.669
234.34	51.5054	200.692	1794.64	98.7509
234.507	51.572	200.563	1795.34	98.8508
234.675	51.6054	200.503	1796.12	98.9599
234.842	51.6871	200.491	1796.85	99.0144
235.003	51.7053	200.382	1797.52	99.1628
235.178	51.7932	200.378	1798.36	99.2083
235.342	51.8628	200.351	1799.1	99.3537
235.512	51.9265	200.355	1799.85	99.4324
235.678	51.9931	200.4	1800.69	99.5142
235.838	52.0204	200.416	1801.42	99.6354
236.007	52.087	200.51	1802.22	99.6839
236.18	52.1749	200.571	1803.01	99.8141
236.343	52.2415	200.669	1803.82	99.9111
236.508	52.2718	200.787	1804.72	100.029
236.682	52.296	200.794	1805.54	100.184
236.847	52.3506	200.904	1806.37	100.229
237.013	52.4051	200.984	1807.27	100.374
237.177	52.4535	201.082	1808.04	100.42
237.352	52.5656	201.199	1808.75	100.538
237.515	52.5959	201.237	1809.54	100.671
237.678	52.6292	201.336	1810.26	100.738
237.843	52.705	201.389	1810.93	100.835
238.008	52.7625	201.483	1811.67	100.92
238.183	52.7868	201.552	1812.34	101.047
238.347	52.814	201.631	1813.02	101.159
238.512	52.8625	201.733	1813.79	101.226
238.685	52.9443	201.764	1814.49	101.317
238.848	52.9685	201.911	1815.27	101.398
239.013	52.9867	202.025	1816.04	101.535
239.185	53.0109	202.12	1816.85	101.617
239.348	53.0897	202.218	1817.66	101.716
239.513	53.1564	202.218	1818.42	101.817
239.677	53.1957	202.294	1819.27	101.856
239.853	53.2503	202.305	1820.07	101.922
240.02	53.3229	202.298	1820.91	102.022
240.188	53.3351	202.233	1821.78	102.095
240.352	53.4108	202.241	1822.62	102.192
240.517	53.4926	202.256	1823.44	102.268
240.682	53.5108	202.241	1824.27	102.38
240.855	53.5411	202.252	1825.1	102.486
241.02	53.5592	202.237	1825.82	102.562
241.188	53.6319	202.108	1826.58	102.64
241.35	53.6743	201.919	1827.31	102.686
241.517	53.7137	201.726	1828.01	102.792
241.68	53.7349	201.514	1828.75	102.868
241.855	53.7773	201.268	1829.6	102.904
242.02	53.8955	200.987	1830.43	102.974
242.183	53.9258	200.726	1831.23	103.037
242.352	53.9803	200.491	1832.02	103.119
242.515	54.0046	200.151	1832.88	103.225
242.685	54.0621	199.905	1833.74	103.319
242.85	54.1227	199.651	1834.61	103.392
243.022	54.1711	199.397	1835.46	103.47
243.188	54.2711	199.215	1836.3	103.579
243.352	54.3135	199.026	1837.2	103.692
243.52	54.3771	198.852	1838.05	103.776
243.685	54.4408	198.609	1838.9	103.855
243.857	54.4589	198.466	1839.73	103.97
244.023	54.5346	198.352	1840.51	104.052
244.187	54.5953	198.193	1841.3	104.158
244.357	54.6801	198.045	1842.08	104.225
244.52	54.7376	197.886	1842.82	104.34
244.683	54.7619	197.739	1843.55	104.419
244.858	54.8043	197.542	1844.3	104.494
245.022	54.8497	197.428	1845.08	104.615
245.188	54.8921	197.345	1845.84	104.673
245.362	54.9678	197.174	1846.65	104.737
245.522	55.0163	197.057	1847.4	104.831
245.687	55.0951	197.034	1848.21	104.909
245.857	55.1405	196.981	1849.04	105.009
246.02	55.2193	196.955	1849.86	105.073
246.192	55.3253	196.879	1850.62	105.152
246.353	55.3404	196.815	1851.41	105.267
246.52	55.401	196.811	1852.25	105.337
246.692	55.395	196.731	1853.04	105.421
246.857	55.4768	196.701	1853.87	105.5
247.022	55.5585	196.621	1854.7	105.588
247.193	55.604	196.546	1855.5	105.667
247.36	55.6918	196.527	1856.31	105.788
247.523	55.7494	196.463	1857.14	105.897
247.687	55.7797	196.421	1857.84	105.933
247.862	55.8433	196.36	1858.62	106.006
248.023	55.913	196.285	1859.29	106.109
248.197	55.9826	196.303	1860.02	106.151
248.357	56.0311	196.232	1860.78	106.285
248.527	56.0614	196.216	1861.52	106.351
248.693	56.1583	196.209	1862.26	106.403
248.855	56.1765	196.216	1863	106.478
249.03	56.2432	196.266	1863.75	106.539
249.193	56.2644	196.281	1864.49	106.636
249.357	56.3401	196.356	1865.26	106.669
249.523	56.4098	196.383	1866.09	106.784
249.692	56.4431	196.425	1866.85	106.857
249.858	56.4673	196.542	1867.65	106.924
250.03	56.5309	196.674	1868.34	107.027
250.195	56.5764	196.837	1869.09	107.121
250.368	56.6006	196.898	1869.87	107.218
250.527	56.643	197.004	1870.58	107.26
250.695	56.7188	197.208	1871.3	107.369
250.862	56.743	197.36	1871.97	107.469
251.023	56.7793	197.474	1872.64	107.548
251.198	56.8763	197.659	1873.31	107.611
251.36	56.9429	197.841	1873.95	107.711
251.533	57.0005	198.03	1874.63	107.793
251.698	57.0368	198.178	1875.35	107.86
251.863	57.1216	198.375	1876.04	107.93
252.028	57.1822	198.572	1876.75	107.996
252.198	57.2155	198.738	1877.51	108.072
252.367	57.2973	198.977	1878.18	108.141
252.528	57.3276	199.117	1878.85	108.242
252.695	57.4064	199.367	1879.61	108.314
252.87	57.4609	199.507	1880.26	108.384
253.032	57.5366	199.685	1880.99	108.478
253.198	57.6003	199.954	1881.75	108.563
253.372	57.6245	200.117	1882.55	108.669
253.533	57.7335	200.363	1883.38	108.763
253.702	57.7487	200.56	1884.12	108.853
253.865	57.7668	200.772	1884.83	108.923
254.033	57.7941	200.976	1885.58	109.038
254.205	57.8698	201.165	1886.28	109.135
254.37	57.8971	201.336	1886.91	109.205
254.538	57.9819	201.529	1887.57	109.302
254.703	58.0031	201.752	1888.26	109.377
254.868	58.0819	201.945	1888.94	109.478
255.032	58.1395	202.101	1889.6	109.535
255.208	58.1849	202.313	1890.31	109.641
255.375	58.2667	202.472	1891.02	109.75
255.537	58.3091	202.672	1891.71	109.808
255.703	58.3273	202.854	1892.39	109.953
255.867	58.3939	203.04	1893.09	110.023
256.04	58.4939	203.206	1893.81	110.114
256.207	58.5545	203.369	1894.5	110.168
256.367	58.5696	203.536	1895.26	110.241
256.533	58.5969	203.714	1895.93	110.338
256.7	58.6666	203.903	1896.63	110.392
256.868	58.715	204.111	1897.34	110.544
257.037	58.7817	204.289	1897.96	110.595
257.205	58.8483	204.456	1898.61	110.695
257.372	58.8907	204.698	1899.21	110.768
257.535	58.9574	204.876	1899.8	110.859
257.705	58.9846	205.035	1900.34	110.965
257.873	59.0876	205.236	1900.96	111.025
258.035	59.0967	205.437	1901.46	111.113
258.208	59.1331	205.592	1902.04	111.195
258.373	59.23	205.842	1902.65	111.274
258.538	59.23	206.035	1903.24	111.331
258.705	59.2997	206.171	1903.84	111.425
258.875	59.3209	206.421	1904.48	111.486
259.042	59.4148	206.618	1905.08	111.531
259.207	59.4693	206.792	1905.64	111.625
259.37	59.4966	206.947	1906.28	111.698
259.537	59.645	207.141	1906.86	111.789
259.707	59.6844	207.383	1907.48	111.874
259.87	59.6844	207.546	1908.19	111.946
260.045	59.7813	207.746	1908.77	112.058
260.208	59.7813	207.943	1909.37	112.152
260.375	59.8479	208.155	1909.99	112.219
260.537	59.8389	208.356	1910.67	112.349
260.713	59.8995	208.598	1911.28	112.425
260.878	59.96	208.799	1911.87	112.531
261.043	59.9843	209.007	1912.49	112.601
261.212	60.1024	209.227	1913.04	112.692
261.373	60.1267	209.363	1913.67	112.819
261.54	60.1903	209.394	1914.24	112.91
261.707	60.2327	209.25	1914.94	113.034
261.882	60.263	208.992	1915.65	113.103
262.048	60.3357	208.704	1916.25	113.149
262.21	60.3054	208.409	1916.89	113.228
262.378	60.4053	208.083	1917.61	113.297
262.54	60.4568	207.75	1918.29	113.409
262.71	60.5144	207.459	1918.99	113.476
262.878	60.5538	207.137	1919.68	113.57
263.045	60.6144	206.864	1920.41	113.703
263.212	60.6628	206.618	1921.1	113.785
263.377	60.6961	206.391	1921.77	113.873
263.542	60.7779	206.243	1922.46	113.949
263.71	60.8597	206.084	1923.17	114.049
263.878	60.884	205.997	1923.86	114.173
264.045	60.9779	205.902	1924.53	114.255
264.212	61.0051	205.796	1925.11	114.373
264.375	61.0445	205.755	1925.7	114.439
264.543	61.1445	205.743	1926.29	114.488
264.713	61.1808	205.732	1926.83	114.597
264.878	61.2111	205.687	1927.41	114.66
265.047	61.2384	205.698	1928.03	114.757
265.21	61.302	205.721	1928.62	114.791
265.387	61.3656	205.774	1929.22	114.851
265.545	61.3747	205.868	1929.84	114.969
265.713	61.4201	205.944	1930.45	114.969
265.887	61.4716	205.959	1931.06	115.121
266.05	61.5474	206.039	1931.72	115.166
266.213	61.5868	206.179	1932.34	115.248
266.385	61.6292	206.266	1932.97	115.339
266.553	61.6716	206.436	1933.62	115.391
266.72	61.7079	206.489	1934.3	115.539
266.887	61.7867	206.58	1934.95	115.587
267.057	61.8352	206.713	1935.63	115.672
267.218	61.8957	206.819	1936.34	115.799
267.387	61.9048	206.932	1936.95	115.863
267.552	61.9321	207.069	1937.59	115.951
267.712	61.9957	207.209	1938.19	115.984
267.89	62.0532	207.292	1938.71	116.109
268.05	62.0866	207.364	1939.31	116.184
268.218	62.129	207.549	1939.92	116.269
268.385	62.1956	207.644	1940.5	116.414
268.55	62.2532	207.75	1941.12	116.457
268.718	62.3138	207.909	1941.76	116.566
268.887	62.3683	207.985	1942.3	116.66
269.053	62.4016	208.133	1942.96	116.699
269.222	62.4804	208.231	1943.62	116.82
269.382	62.5834	208.394	1944.33	116.857
269.552	62.6016	208.507	1945.03	116.945
269.72	62.6288	208.617	1945.65	117.002
269.885	62.6864	208.807	1946.38	117.072
270.05	62.7439	208.92	1947.09	117.166
270.225	62.8075	209.113	1947.74	117.202
270.392	62.8772	209.219	1948.47	117.299
270.552	62.9227	209.394	1949.15	117.381
270.725	62.956	209.564	1949.78	117.454
270.893	63.0529	209.659	1950.44	117.569
271.057	63.0802	209.806	1951.04	117.605
271.222	63.0983	210.003	1951.67	117.696
271.385	63.162	210.177	1952.3	117.769
271.558	63.2135	210.333	1952.92	117.844
271.725	63.268	210.518	1953.64	117.917
271.888	63.3074	210.7	1954.26	117.965
272.058	63.3649	210.867	1954.98	118.059
272.22	63.4013	211.029	1955.66	118.138
272.395	63.4346	211.234	1956.36	118.229
272.562	63.5194	211.385	1957.1	118.299
272.722	63.5618	211.571	1957.8	118.353
272.89	63.5951	211.76	1958.54	118.459
273.05	63.6436	211.916	1959.25	118.541
273.225	63.6618	212.162	1960.05	118.632
273.392	63.7678	212.351	1960.82	118.698
273.557	63.7739	212.567	1961.58	118.777
273.727	63.8466	212.73	1962.33	118.835
273.888	63.8829	212.953	1963	118.938
274.055	63.9253	213.191	1963.77	119.032
274.228	63.998	213.339	1964.41	119.111
274.39	64.0102	213.604	1965.14	119.186
274.557	64.0617	213.722	1965.79	119.295
274.727	64.1132	213.915	1966.4	119.374
274.895	64.1707	214.131	1967.08	119.495
275.062	64.2071	214.309	1967.69	119.571
275.225	64.2555	214.437	1968.36	119.641
275.393	64.3858	214.608	1968.99	119.716
275.558	64.3646	214.854	1969.6	119.819
275.723	64.3979	215.062	1970.33	119.874
275.897	64.4918	215.225	1970.91	119.962
276.058	64.5373	215.441	1971.57	120.001
276.225	64.61	215.687	1972.22	120.071
276.393	64.6554	215.823	1972.89	120.159
276.563	64.6705	216.047	1973.63	120.24
276.727	64.7342	216.221	1974.25	120.301
276.89	64.7614	216.369	1974.94	120.389
277.063	64.8765	216.584	1975.63	120.443
277.225	64.922	216.777	1976.24	120.552
277.392	64.925	217.016	1976.89	120.613
277.567	64.9947	217.202	1977.51	120.652
277.727	65.0431	217.41	1978.15	120.743
277.895	65.1189	217.641	1978.77	120.783
278.065	65.137	217.841	1979.33	120.861
278.232	65.2188	218.057	1980.05	120.919
278.398	65.2733	218.231	1980.7	120.974
278.56	65.2915	218.406	1981.33	121.055
278.735	65.4551	218.663	1982	121.061
278.897	65.4369	218.868	1982.66	121.161
279.07	65.4642	219.08	1983.34	121.183
279.237	65.5793	219.239	1984.07	121.279
279.398	65.5884	219.439	1984.84	121.343
279.57	65.6853	219.663	1985.6	121.397
279.735	65.7005	219.871	1986.4	121.495
279.902	65.7338	220.106	1987.14	121.552
280.068	65.7914	220.31	1987.94	121.655
280.233	65.8217	220.496	1988.7	121.719
280.403	65.9125	220.723	1989.46	121.743
280.572	65.9216	220.95	1990.24	121.867
280.737	65.9913	221.151	1990.93	121.894
280.903	66.0307	221.317	1991.64	121.891
281.065	66.1094	221.522	1992.31	121.925
281.232	66.1882	221.764	1992.9	121.997
281.403	66.1609	221.92	1993.62	122.064
281.57	66.2124	222.109	1994.23	122.079
281.737	66.3427	222.298	1994.9	122.109
281.898	66.3487	222.484	1995.6	122.131
282.075	66.4396	222.703	1996.3	122.17
282.238	66.482	222.904	1997.01	122.255
282.403	66.5608	223.116	1997.76	122.258
282.568	66.5729	223.264	1998.47	122.294
282.732	66.6395	223.438	1999.15	122.328
282.908	66.6426	223.665	1999.85	122.373
283.072	66.6638	223.802	2000.57	122.415
283.238	66.7335	224.025	2001.26	122.409
283.408	66.788	224.203	2001.96	122.512
283.568	66.8637	224.362	2002.71	122.546
283.745	66.9576	224.563	2003.38	122.57
283.902	66.9243	224.699	2004.17	122.597
284.075	67.0152	224.907	2004.89	122.591
284.24	67.0788	225.024	2005.62	122.646
284.4	67.1	225.187	2006.29	122.652
284.575	67.1485	225.335	2006.91	122.694
284.735	67.2333	225.445	2007.58	122.752
284.908	67.2605	225.699	2008.28	122.767
285.075	67.306	225.82	2008.97	122.84
285.238	67.3878	225.952	2009.6	122.821
285.405	67.4544	226.149	2010.3	122.861
285.577	67.4666	226.308	2010.99	122.909
285.742	67.5453	226.498	2011.64	122.921
285.908	67.5968	226.626	2012.43	122.97
286.072	67.6574	226.823	2013.1	122.991
286.242	67.6756	226.99	2013.84	123.018
286.407	67.7482	227.107	2014.57	123.085
286.572	67.8058	227.27	2015.31	123.109
286.748	67.83	227.35	2016.04	123.176
286.91	67.8937	227.558	2016.8	123.221
287.08	67.9785	227.717	2017.5	123.236
287.242	67.9936	227.846	2018.19	123.282
287.408	68.0209	228.069	2018.9	123.33
287.575	68.1209	228.107	2019.57	123.409
287.743	68.1633	228.27	2020.11	123.4
287.908	68.1875	228.387	2020.74	123.43
288.073	68.2723	228.584	2021.39	123.509
288.24	68.3148	228.777	2022.02	123.542
288.415	68.3662	228.879	2022.72	123.533
288.577	68.445	229.035	2023.37	123.524
288.75	68.4692	229.231	2024.05	123.576
288.91	68.5268	229.337	2024.79	123.615
289.075	68.5662	229.432	2025.47	123.609
289.25	68.6177	229.553	2026.19	123.618
289.408	68.6782	229.708	2026.94	123.663
289.578	68.7388	229.78	2027.67	123.73
289.742	68.7782	229.879	2028.45	123.748
289.915	68.7994	229.97	2029.2	123.779
290.085	68.8903	229.97	2029.93	123.848
290.247	68.9751	230.065	2030.6	123.894
290.415	69.0024	230.057	2031.33	123.924
290.577	69.0872	230.065	2032.06	123.985
290.752	69.0932	230.11	2032.72	123.988
290.917	69.1569	230.072	2033.38	124.085
291.078	69.169	230.015	2034.01	124.118
291.245	69.2296	229.993	2034.64	124.145
291.412	69.3235	229.943	2035.28	124.197
291.585	69.3144	229.943	2035.91	124.23
291.753	69.4052	229.754	2036.51	124.284
291.915	69.4598	229.572	2037.15	124.281
292.083	69.5295	229.428	2037.79	124.303
292.247	69.584	229.228	2038.38	124.369
292.412	69.584	229.046	2039.09	124.4
292.585	69.6749	228.864	2039.76	124.442
292.745	69.7294	228.743	2040.38	124.478
292.913	69.796	228.641	2041.03	124.539
293.077	69.8294	228.572	2041.61	124.603
293.25	69.9081	228.413	2042.32	124.59
293.417	69.9748	228.342	2042.98	124.693
293.587	70.0232	228.361	2043.59	124.748
293.755	70.0566	228.319	2044.24	124.766
293.918	70.0778	228.292	2044.83	124.811
294.082	70.1081	228.289	2045.39	124.887
294.25	70.211	228.262	2045.99	124.939
294.413	70.2413	228.319	2046.53	124.984
294.58	70.2868	228.338	2047.03	125.011
294.755	70.3625	228.349	2047.57	125.111
294.92	70.4201	228.398	2048.24	125.154
295.085	70.4625	228.489	2048.76	125.202
295.255	70.4806	228.512	2049.36	125.245
295.422	70.5958	228.595	2049.94	125.26
295.585	70.6412	228.679	2050.51	125.326
295.75	70.6685	228.769	2051.17	125.384
295.925	70.7836	228.792	2051.77	125.469
296.085	70.8139	228.894	2052.41	125.481
296.255	70.8381	229.031	2053.01	125.539
296.418	70.8775	229.035	2053.64	125.632
296.583	70.932	229.08	2054.27	125.693
296.76	70.9805	229.209	2054.88	125.745
296.92	71.0259	229.341	2055.49	125.823
297.088	71.1107	229.444	2056.11	125.881
297.258	71.1653	229.481	2056.69	125.96
297.422	71.1804	229.587	2057.32	125.99
297.585	71.3288	229.648	2057.89	126.06
297.748	71.3137	229.754	2058.44	126.099
297.923	71.3743	229.849	2059	126.114
298.088	71.4318	229.898	2059.55	126.166
298.252	71.4288	229.993	2060.12	126.238
298.422	71.5318	230.08	2060.67	126.281
298.588	71.5924	230.159	2061.27	126.317
298.757	71.6621	230.189	2061.86	126.381
298.918	71.6893	230.299	2062.46	126.426
299.09	71.8044	230.337	2063.1	126.456
299.258	71.865	230.375	2063.73	126.529
299.42	71.8772	230.451	2064.36	126.596
299.587	71.9256	230.519	2065.01	126.653
299.752	71.9771	230.576	2065.7	126.687
299.923	72.0377	230.617	2066.39	126.699
300.09	72.1043	230.708	2067.2	126.772
300.252	72.1104	230.72	2067.89	126.817
300.42	72.1831	230.75	2068.59	126.862
300.585	72.2588	230.845	2069.3	126.932
300.755	72.2982	230.939	2069.91	126.987
300.927	72.3557	230.966	2070.48	127.059
301.09	72.3952	230.992	2071.14	127.099
301.257	72.5072	231.041	2071.67	127.177
301.42	72.5708	231.076	2072.25	127.22
301.593	72.6163	231.106	2072.85	127.241
301.758	72.7072	231.212	2073.44	127.29
301.92	72.7344	231.242	2074.02	127.326
302.088	72.798	231.299	2074.59	127.359
302.26	72.8314	231.371	2075.23	127.435
302.422	72.904	231.382	2075.85	127.435
302.597	72.9768	231.488	2076.52	127.486
302.758	73.0252	231.549	2077.12	127.553
302.925	73.0737	231.696	2077.77	127.583
303.095	73.1131	231.761	2078.45	127.626
303.26	73.1797	231.875	2079.09	127.595
303.425	73.2463	232.014	2079.81	127.632
303.595	73.2767	232.151	2080.43	127.671
303.763	73.3645	232.276	2081.13	127.714
303.925	73.3736	232.374	2081.75	127.774
304.09	73.4523	232.507	2082.36	127.798
304.263	73.5523	232.658	2082.98	127.838
304.425	73.5796	232.708	2083.53	127.877
304.59	73.6553	232.863	2084.13	127.935
304.765	73.6765	233.007	2084.72	127.953
304.928	73.7492	233.162	2085.35	127.959
305.095	73.8128	233.298	2085.99	127.977
305.258	73.8765	233.412	2086.65	128.044
305.425	73.9582	233.616	2087.37	128.08
305.59	73.9673	233.73	2088.06	128.098
305.763	74.04	233.87	2088.76	128.11
305.93	74.0643	234.055	2089.51	128.15
306.088	74.0885	234.264	2090.21	128.159
306.265	74.1975	234.446	2090.98	128.21
306.425	74.2248	234.567	2091.73	128.241
306.597	74.3005	234.767	2092.45	128.232
306.765	74.3611	234.873	2093.19	128.298
306.927	74.4247	235.04	2093.99	128.35
307.102	74.4853	235.26	2094.67	128.377
307.265	74.5277	235.369	2095.32	128.407
307.428	74.6095	235.529	2096.07	128.444
307.602	74.6883	235.725	2096.72	128.492
307.762	74.7428	235.873	2097.35	128.507
307.928	74.8034	236.047	2098.04	128.559
308.103	74.8125	236.187	2098.65	128.604
308.267	74.8761	236.312	2099.28	128.647
308.432	74.9397	236.464	2099.97	128.665
308.598	74.9791	236.63	2100.61	128.686
308.765	75.0367	236.823	2101.29	128.716
308.933	75.1124	236.907	2102	128.765
309.098	75.2093	237.047	2102.67	128.81
309.273	75.2608	237.24	2103.32	128.813
309.432	75.3032	237.335	2103.94	128.856
309.597	75.3759	237.482	2104.54	128.904
309.768	75.4456	237.57	2105.14	128.965
309.932	75.5092	237.781	2105.75	128.992
310.107	75.5971	237.869	2106.38	128.989
310.27	75.6243	237.956	2106.98	129.049
310.437	75.688	238.119	2107.53	129.062
310.608	75.7788	238.228	2108.11	129.077
310.77	75.8515	238.421	2108.64	129.107
310.937	75.8939	238.474	2109.14	129.131
311.098	75.9333	238.592	2109.59	129.159
311.267	75.9727	238.774	2110.08	129.183
311.44	76.0727	238.864	2110.5	129.207
311.605	76.1211	238.982	2110.98	129.271
311.773	76.1969	239.069	2111.57	129.28
311.937	76.2696	239.224	2112.04	129.349
312.102	76.315	239.376	2112.63	129.38
312.275	76.3847	239.47	2113.22	129.422
312.435	76.4422	239.584	2113.77	129.425
312.61	76.5301	239.709	2114.4	129.474
312.77	76.524	239.838	2114.97	129.516
312.935	76.5785	239.951	2115.59	129.546
313.103	76.6664	240.05	2116.19	129.622
313.27	76.7148	240.194	2116.8	129.622
313.445	76.8209	240.36	2117.47	129.655
313.605	76.8451	240.504	2118.09	129.743
313.772	76.9148	240.557	2118.69	129.773
313.945	76.9936	240.693	2119.31	129.825
314.108	76.9754	240.909	2119.9	129.867
314.272	77.0602	241.012	2120.42	129.889
314.435	77.1147	241.129	2120.98	129.973
314.603	77.1541	241.284	2121.51	129.967
314.778	77.2117	241.428	2122.09	130.019
314.94	77.3086	241.542	2122.63	130.061
315.11	77.4146	241.64	2123.21	130.091
315.273	77.4298	241.685	2123.72	130.176
315.44	77.4994	241.92	2124.3	130.179
315.613	77.5782	242.038	2124.87	130.228
315.775	77.6236	242.083	2125.46	130.261
315.938	77.7054	242.193	2126.06	130.273
316.108	77.7206	242.337	2126.61	130.313
316.273	77.8054	242.5	2127.17	130.316
316.44	77.8508	242.632	2127.73	130.376
316.605	77.9053	242.765	2128.36	130.385
316.782	77.969	242.935	2128.98	130.4
316.942	78.0053	243.083	2129.55	130.479
317.11	78.1083	243.223	2130.15	130.494
317.275	78.1507	243.351	2130.74	130.558
317.445	78.2174	243.522	2131.27	130.531
317.61	78.2689	243.681	2131.78	130.613
317.773	78.2961	243.772	2132.25	130.628
317.947	78.4022	243.916	2132.74	130.655
318.113	78.4476	244.018	2133.24	130.691
318.278	78.5233	244.185	2133.82	130.679
318.443	78.596	244.306	2134.37	130.74
318.613	78.6566	244.397	2134.92	130.761
318.778	78.7172	244.552	2135.51	130.767
318.942	78.7475	244.669	2136.09	130.782
319.113	78.8141	244.806	2136.7	130.8
319.283	78.8687	244.957	2137.26	130.855
319.445	78.902	245.055	2137.87	130.891
319.61	78.9686	245.196	2138.51	130.876
319.783	79.0474	245.305	2139.11	130.961
319.943	79.108	245.442	2139.75	130.952
320.113	79.114	245.605	2140.39	131.034
320.277	79.1231	245.703	2141.05	131.082
320.452	79.1625	245.851	2141.69	131.103
320.618	79.1746	245.995	2142.32	131.173
320.782	79.1504	246.093	2142.85	131.206
320.945	79.1595	246.222	2143.44	131.288
321.108	79.1383	246.343	2144.03	131.276
321.283	79.1443	246.54	2144.54	131.303
321.448	79.108	246.597	2145.11	131.376
321.612	79.1171	246.695	2145.76	131.382
321.782	79.1171	246.854	2146.3	131.379
321.945	79.0958	246.964	2146.91	131.412
322.113	79.0746	247.108	2147.56	131.446
322.278	79.0565	247.218	2148.2	131.476
322.452	79.0504	247.358	2148.88	131.464
322.615	79.0504	247.517	2149.51	131.476
322.775	79.0383	247.657	2150.24	131.509
322.95	79.0504	247.827	2150.93	131.524
323.117	79.0504	247.899	2151.65	131.558
323.278	79.0868	248.043	2152.37	131.585
323.45	79.0746	248.179	2153.08	131.597
323.612	79.0534	248.331	2153.7	131.603
323.78	79.0474	248.471	2154.31	131.615
323.955	79.0898	248.573	2154.95	131.6
324.117	79.0868	248.728	2155.47	131.588
324.282	79.111	248.876	2156.01	131.6
324.453	79.1292	248.975	2156.55	131.573
324.62	79.1231	249.183	2157.12	131.609
324.785	79.1564	249.232	2157.71	131.576
324.95	79.217	249.418	2158.3	131.555
325.12	79.2625	249.558	2158.96	131.503
325.282	79.2625	249.671	2159.59	131.47
325.457	79.2685	249.823	2160.16	131.406
325.622	79.2927	249.906	2160.84	131.364
325.785	79.3473	250.073	2161.47	131.291
325.957	79.3867	250.205	2162.13	131.231
326.117	79.4321	250.357	2162.77	131.203
326.283	79.4563	250.508	2163.41	131.134
326.458	79.5048	250.603	2164.08	131.112
326.62	79.5684	250.724	2164.67	131.043
326.788	79.5836	250.887	2165.29	131.009
326.95	79.6138	250.985	2165.88	130.991
327.118	79.6684	251.11	2166.44	130.94
327.292	79.7168	251.235	2167.09	130.934
327.455	79.7411	251.383	2167.62	130.916
327.623	79.7532	251.485	2168.18	130.922
327.787	79.7986	251.618	2168.71	130.909
327.953	79.8653	251.758	2169.22	130.9
328.127	79.9228	251.868	2169.77	130.912
328.283	79.938	251.985	2170.3	130.885
328.458	80.0168	252.091	2170.86	130.87
328.622	80.0773	252.235	2171.43	130.9
328.79	80.0743	252.386	2172.12	130.885
328.955	80.1137	252.473	2172.77	130.852
329.117	80.1682	252.625	2173.42	130.84
329.292	80.2258	252.735	2174.1	130.81
329.452	80.2621	252.894	2174.73	130.852
329.618	80.3257	253.049	2175.39	130.791
329.795	80.4287	253.144	2176.05	130.8
329.957	80.4408	253.287	2176.68	130.8
330.125	80.5348	253.409	2177.39	130.81
330.287	80.5711	253.575	2177.98	130.843
330.462	80.5832	253.731	2178.63	130.806
330.627	80.6771	253.814	2179.27	130.819
330.788	80.7438	253.973	2179.83	130.831
330.962	80.7862	254.102	2180.48	130.84
331.123	80.8437	254.227	2181.03	130.885
331.297	80.9013	254.355	2181.67	130.855
331.463	80.974	254.503	2182.32	130.87
331.625	80.9982	254.609	2182.94	130.891
331.795	81.1164	254.692	2183.69	130.891
331.962	81.1648	254.776	2184.33	130.928
332.127	81.1588	254.939	2185.06	130.934
332.293	81.2891	255.029	2185.8	130.946
[truncated: 2,712 more rows]

## Sheet: Figure 3B
Figure 3B
	PVA			PVA/SA-DOPA			PVA/SA-DOPA/TA/Borax			STAT
Young’s modulus(kPa)	39.141	36.4751	49.719	122.249	107.912	96.67	1502.89	1582.28	1517.23	86.2747	61.7577	85.21
														Comparison	Exact p-value
														PVA vs PVA/SA-DOPA	0.0013
														PVA vs PVA/SA-DOPA/TA/Borax	<0.0001
														PVA vs STAT	0.016
														PVA/SA-DOPA vs PVA/SA-DOPA/TA/Borax	0.0595
														PVA/SA-DOPA vs STAT	0.0458
														PVA/SA-DOPA/TA/Borax vs STAT	<0.0001
			-1.52034

## Sheet: Figure 3C
Figure 3C
	Stress(kPa)
Strain (%)	1st	2st	3st	4st	5st
0.0416667	0.035107	0.039746	0.191211	-0.073	-0.053
0.183333	0.228967	0.151819	0.027637	0.393506	0.393506
0.315278	0.056299	0.079114	0.288147	0.063306	0.063306
0.455556	0.392542	0.421411	0.336609	0.432874	0.432874
0.602778	0.068433	0.115454	0.130627	0.272339	0.272339
0.7375	0.377405	0.463831	0.539587	0.269299	0.269299
0.873611	0.353174	0.385071	0.248767	0.654004	0.654004
1.00972	0.292578	0.36991	0.591089	0.314746	0.314746
1.14722	0.716687	0.697083	0.572913	0.799426	0.799426
1.29444	0.328931	0.348718	0.491113	0.547986	0.547986
1.42917	0.756055	0.763733	0.881885	0.71156	0.71156
1.57361	0.677307	0.554712	0.58501	0.890308	0.890308
1.70833	0.668213	0.712232	0.948523	0.660083	0.660083
1.84583	0.986279	0.909131	0.845545	1.11749	1.11749
1.98611	0.659131	0.672852	0.91521	0.814575	0.814575
2.13056	1.11957	1.14541	1.15452	1.0569	1.0569
2.26806	0.907532	0.875806	0.839465	1.15385	1.15385
2.40278	0.998413	1.09695	1.27267	0.932703	0.932703
2.54444	1.24073	1.17571	1.03636	1.38407	1.38407
2.68333	0.934778	1.00909	1.18179	1.04781	1.04781
2.81944	1.371	1.42108	1.43019	1.40527	1.40527
2.95833	1.09534	1.0818	1.15452	1.40223	1.40223
3.10139	1.28921	1.38472	1.58164	1.2932	1.2932
3.2375	1.38613	1.34838	1.26963	1.67185	1.67185
3.38333	1.15895	1.28779	1.44534	1.30834	1.30834
3.52083	1.58002	1.63009	1.61193	1.67487	1.67487
3.65833	1.29526	1.32716	1.39989	1.60521	1.60521
3.79306	1.5588	1.66644	1.8149	1.56583	1.56583
3.9375	1.59819	1.5786	1.50289	1.88086	1.88086
4.07639	1.43462	1.57556	1.74521	1.54158	1.54158
4.21111	1.82539	1.83911	1.75431	1.94447	1.94447
4.35417	1.44673	1.53619	1.5877	1.75969	1.75969
4.49306	1.78297	1.9209	1.99967	1.81725	1.81725
4.62917	1.66786	1.70886	1.64224	2.06262	2.06262
4.76806	1.6194	1.79367	1.94211	1.74456	1.74456
4.91111	1.94353	1.9936	1.87548	2.17471	2.17471
5.05	1.62244	1.66948	1.77249	1.89904	1.89904
5.18472	1.98897	2.08448	2.13901	2.0717	2.0717
5.32222	1.83751	1.81488	1.77854	2.15653	2.15653
5.46111	1.87385	1.97846	2.16023	1.92932	1.92932
5.60417	2.1162	2.08448	1.96636	2.31102	2.31102
5.74167	1.80419	1.81792	2.00271	1.96873	1.96873
5.87917	2.20708	2.22383	2.26626	2.26558	2.26558
6.01806	1.97382	1.91787	1.90275	2.20802	2.20802
6.15833	2.10712	2.18749	2.33593	2.10199	2.10199
6.3	2.22222	2.17839	2.11782	2.46854	2.46854
6.4375	1.96169	2.03298	2.20265	2.12018	2.12018
6.57917	2.37066	2.42375	2.39651	2.45037	2.45037
6.71667	2.07681	2.06328	2.13901	2.31405	2.31405
6.85556	2.27977	2.40558	2.56312	2.30193	2.30193
6.99028	2.3343	2.29047	2.2087	2.61698	2.61698
7.13611	2.11013	2.24504	2.44196	2.2777	2.2777
7.27083	2.49788	2.59037	2.52677	2.65939	2.65939
7.41528	2.13135	2.1905	2.27231	2.46854	2.46854
7.55278	2.44941	2.61461	2.68127	2.49579	2.49579
7.69028	2.38276	2.39044	2.30563	2.7745	2.7745
7.82778	2.27069	2.42375	2.6116	2.45037	2.45037
7.96528	2.61299	2.70548	2.59645	2.85326	2.85326
8.10417	2.25856	2.34802	2.45406	2.59576	2.59576
8.24861	2.64631	2.78424	2.86301	2.73815	2.73815
8.38611	2.46455	2.4995	2.50254	2.88354	2.88354
8.525	2.43123	2.64792	2.85696	2.63516	2.63516
8.6625	2.71599	2.77515	2.74185	3.03805	3.03805
8.80139	2.34944	2.50251	2.69034	2.68059	2.68059
8.94028	2.80082	2.90843	2.97207	2.91384	2.91384
9.08194	2.51301	2.56915	2.59946	2.95018	2.95018
9.21944	2.64329	2.77515	2.99025	2.78661	2.78661
9.36111	2.76445	2.79938	2.75699	3.1683	3.1683
9.49861	2.47063	2.5934	2.78123	2.78359	2.78359
9.63889	2.91593	2.96903	3.02053	3.09561	3.09561
9.77639	2.60389	2.59642	2.68429	3.05016	3.05016
9.91528	2.84624	2.92358	3.12353	2.9411	2.9411
10.0514	2.86443	2.80546	2.84786	3.28643	3.28643
10.1944	2.6342	2.64792	2.97812	2.91686	2.91686
10.3306	3.0371	3.0296	3.12656	3.27433	3.27433
10.4736	2.7069	2.66913	2.83273	3.12589	3.12589
10.6125	2.99468	3.01749	3.27197	3.15618	3.15618
10.7472	2.98862	2.93571	2.93874	3.38035	3.38035
10.8917	2.8311	2.89631	3.20835	3.0441	3.0441
11.0292	3.16735	3.16895	3.25985	3.44396	3.44396
11.1639	2.74932	2.84482	3.00842	3.18345	3.18345
11.3083	3.11889	3.21439	3.42949	3.33189	3.33189
11.4458	2.97045	3.01143	3.04476	3.48332	3.48332
11.5861	2.92198	3.06898	3.34468	3.16224	3.16224
11.7236	3.20371	3.25073	3.27803	3.58634	3.58634
11.8639	2.82201	2.92057	3.17201	3.31975	3.31975
12.0014	3.23702	3.35677	3.52037	3.50454	3.50454
12.1375	3.00377	3.00841	3.11747	3.53484	3.53484
12.2806	3.04618	3.15079	3.46887	3.27433	3.27433
12.4181	3.23702	3.25681	3.34164	3.71357	3.71357
12.5528	2.92198	3.0296	3.3053	3.35612	3.35612
12.6986	3.34305	3.42039	3.59308	3.62269	3.62269
12.8333	3.00679	3.05991	3.23865	3.57421	3.57421
12.9708	3.19763	3.26287	3.64759	3.42275	3.42275
13.1167	3.30064	3.31738	3.41433	3.78627	3.78627
13.2542	3.07041	3.13866	3.46583	3.41367	3.41367
13.3917	3.4733	3.49915	3.67788	3.77718	3.77718
13.5292	3.09161	3.15381	3.34164	3.65298	3.65298
13.6681	3.35214	3.41735	3.74453	3.57421	3.57421
13.8056	3.34002	3.36283	3.3992	3.93772	3.93772
13.9472	3.16735	3.26589	3.62942	3.53181	3.53181
14.0875	3.53995	3.54155	3.72938	3.94076	3.94076
14.2222	3.17039	3.20835	3.43857	3.7075	3.7075
14.3681	3.50359	3.54761	3.87176	3.71357	3.71357
14.5069	3.40363	3.40525	3.52944	3.96195	3.96195
14.6417	3.32487	3.40221	3.79603	3.61965	3.61965
14.7847	3.66112	3.61123	3.78088	4.06798	4.06798
14.9222	3.26428	3.30527	3.60519	3.7378	3.7378
15.0597	3.62174	3.71422	3.9475	3.87715	3.87715
15.1958	3.44301	3.45977	3.58094	3.96803	3.96803
15.3403	3.4309	3.587	3.89904	3.71357	3.71357
15.4778	3.67322	3.72028	3.78998	4.15885	4.15885
15.6153	3.29761	3.44763	3.72637	3.79232	3.79232
15.7528	3.70958	3.84145	4.06261	4.0377	4.0377
15.9	3.45209	3.51732	3.66273	4.0801	4.0801
16.0361	3.57328	3.71726	4.04443	3.85897	3.85897
16.1736	3.69443	3.73845	3.84148	4.23762	4.23762
16.3153	3.38848	3.56882	3.82026	3.8408	3.8408
16.4375	3.77926	3.89295	4.05957	4.15281	4.15281
16.5222	3.39152	3.51732	3.65063	3.99528	3.99528
16.5792	3.56114	3.7536	4.01415	3.83776	3.83776
16.6097	3.56114	3.60516	3.68697	4.13766	4.13766
16.6319	3.2855	3.48096	3.77179	3.69841	3.69841
16.6472	3.63083	3.74149	3.87782	4.0286	4.0286
16.6556	3.24308	3.30829	3.57186	3.78627	3.78627
16.6611	3.51268	3.6294	3.90811	3.74992	3.74992
16.6653	3.38242	3.39311	3.50521	3.93167	3.93167
16.6556	3.22186	3.34769	3.72029	3.54392	3.54392
16.5375	3.3794	3.39009	3.53248	3.75295	3.75295
16.4	2.89472	2.97205	3.28712	3.41367	3.41367
16.2569	3.13099	3.20835	3.45978	3.34097	3.34097
16.1181	2.9765	2.96296	3.11445	3.47728	3.47728
15.9792	2.78566	2.96296	3.32649	3.09561	3.09561
15.8444	3.00679	3.02052	3.14172	3.40154	3.40154
15.7069	2.55847	2.65398	2.90846	2.98956	2.98956
15.5625	2.84321	2.92057	3.12959	3.09257	3.09257
15.4236	2.47971	2.50251	2.64491	3.05016	3.05016
15.2875	2.48273	2.55706	2.90542	2.68362	2.68362
15.1444	2.59784	2.52373	2.64491	2.96533	2.96533
15.0056	2.17981	2.22988	2.57827	2.48672	2.48672
14.8694	2.5312	2.56007	2.68733	2.64423	2.64423
14.7319	2.11921	2.09053	2.26021	2.57153	2.57153
14.5875	2.19193	2.29956	2.54495	2.26255	2.26255
14.4514	2.20708	2.14507	2.19355	2.51701	2.51701
14.3139	1.89507	1.8694	2.17234	2.05959	2.05959
14.1778	2.16163	2.14507	2.28745	2.32616	2.32616
14.0389	1.74359	1.69371	1.88456	2.08685	2.08685
13.8944	1.93141	1.9421	2.17842	1.98082	1.98082
13.7583	1.8072	1.72704	1.79066	2.18682	2.18682
13.6181	1.5679	1.62404	1.88456	1.72637	1.72637
13.4833	1.86476	1.80579	1.85427	2.07474	2.07474
13.3375	1.42855	1.36958	1.58164	1.73242	1.73242
13.2	1.68908	1.71492	1.91487	1.72941	1.72941
13.0667	1.49519	1.39381	1.48168	1.85361	1.85361
12.9208	1.35889	1.40593	1.73312	1.47495	1.47495
12.7847	1.58911	1.51802	1.57862	1.8233	1.8233
12.6486	1.13472	1.17268	1.36051	1.42951	1.42951
12.5083	1.47096	1.4756	1.62405	1.54462	1.54462
12.3667	1.13776	1.10907	1.16967	1.54158	1.54158
12.2278	1.13472	1.22114	1.48774	1.23565	1.23565
12.0931	1.32556	1.2272	1.33628	1.58702	1.58702
11.9472	0.907532	0.930335	1.22722	1.16596	1.16596
11.8097	1.26497	1.27264	1.43926	1.34166	1.34166
11.6764	0.931763	0.827344	1.00608	1.24473	1.24473
11.5306	1.01051	1.0303	1.34838	0.990259	0.990259
11.3944	1.06202	0.972742	1.06969	1.29924	1.29924
11.2556	0.737878	0.757666	1.07878	0.881213	0.881213
11.1181	1.07412	1.07271	1.20602	1.11144	1.11144
10.975	0.67124	0.675867	0.797058	0.944824	0.944824
10.8361	0.883301	0.88186	1.11211	0.793359	0.793359
10.7	0.792419	0.736462	0.778894	1.05084	1.05084
10.5625	0.571265	0.618323	0.857654	0.608582	0.608582
10.4181	0.852991	0.833398	0.872791	0.953919	0.953919
10.2861	0.465247	0.433545	0.58501	0.678247	0.678247
10.1417	0.753027	0.751611	0.972766	0.687329	0.687329
10.0042	0.553101	0.506238	0.503223	0.811536	0.811536
9.86111	0.428906	0.43656	0.688025	0.417737	0.417737
9.72361	0.643982	0.603174	0.645606	0.802441	0.802441
9.58889	0.213831	0.236646	0.35177	0.426819	0.426819
9.44305	0.52887	0.560767	0.69104	0.55708	0.55708
9.30695	0.325903	0.279053	0.239685	0.59646	0.59646
9.17083	0.280469	0.333569	0.530493	0.311707	0.311707
9.03194	0.431921	0.418396	0.38811	0.638867	0.638867
8.89167	0.056299	0.085168	0.200305	0.242029	0.242029
8.75417	0.398596	0.421411	0.454761	0.432874	0.432874
8.61667	0.086584	0.033667	0.024597	0.326855	0.326855
8.47222	0.177466	0.20332	0.369934	0.117834	0.117834
8.33194	0.277429	0.115454	0.121545	0.423792	0.423792
8.19583	-0.07699	-0.11476	0.060962	0.00575	0.00575
8.05694	0.253198	0.2427	0.272998	0.269299	0.269299
7.91389	-0.10728	-0.20564	-0.19955	0.087537	0.087537
7.77778	0.065393	0.042761	0.176074	-0.05181	-0.05181
7.64028	0.065393	-0.09355	-0.14807	0.202649	0.202649
7.49861	-0.14968	-0.20261	-0.0693	-0.21842	-0.21842
7.35972	0.144141	0.060938	0.048828	0.105725	0.105725
7.22083	-0.27994	-0.37224	-0.2571	-0.13662	-0.13662
7.08472	-0.01943	-0.03903	0.070044	-0.17296	-0.17296
6.94583	-0.16483	-0.29652	-0.31165	-0.00635	-0.00635
6.80278	-0.29509	-0.36315	-0.18441	-0.37896	-0.37896
6.66389	0.001782	-0.13596	-0.16017	-0.03967	-0.03967
6.52917	-0.45565	-0.49038	-0.38738	-0.32444	-0.32444
6.38472	-0.14666	-0.11779	-0.03901	-0.27294	-0.27294
6.24861	-0.38596	-0.44797	-0.52065	-0.176	-0.176
6.1125	-0.38295	-0.38436	-0.25105	-0.54253	-0.54253
5.97361	-0.21329	-0.30258	-0.32678	-0.17902	-0.17902
5.83056	-0.62227	-0.65397	-0.56005	-0.54557	-0.54557
5.69167	-0.24966	-0.25411	-0.21167	-0.39713	-0.39713
5.54861	-0.59801	-0.6267	-0.63275	-0.40319	-0.40319
5.41667	-0.5344	-0.48735	-0.36315	-0.66978	-0.66978
5.27222	-0.40111	-0.4601	-0.54792	-0.32745	-0.32745
5.13611	-0.77371	-0.73575	-0.67817	-0.80306	-0.80306
5	-0.39506	-0.37224	-0.39949	-0.54253	-0.54253
4.85972	-0.75251	-0.84177	-0.85084	-0.61523	-0.61523
4.725	-0.6071	-0.57822	-0.47522	-0.81517	-0.81517
4.57778	-0.59196	-0.69334	-0.76604	-0.53345	-0.53345
4.43889	-0.86763	-0.86904	-0.80238	-0.91818	-0.91818
4.30556	-0.53744	-0.57822	-0.61154	-0.591	-0.591
4.15972	-0.97365	-0.9781	-1.05986	-0.83639	-0.83639
4.02222	-0.70707	-0.69334	-0.66909	-0.92726	-0.92726
3.88194	-0.79492	-0.85389	-0.96899	-0.69702	-0.69702
3.74306	-1.0312	-0.97506	-0.88115	-1.09084	-1.09084
3.60556	-0.70405	-0.71758	-0.79633	-0.76064	-0.76064
3.46806	-1.09177	-1.15682	-1.15074	-1.04237	-1.04237
3.33333	-0.80703	-0.80239	-0.77209	-1.03329	-1.03329
3.18889	-0.94637	-1.10835	-1.18708	-0.9	-0.9
3.05139	-1.07968	-1.12955	-0.97505	-1.24532	-1.24532
2.91389	-0.82823	-0.91448	-1.02958	-0.90908	-0.90908
2.76806	-1.2493	-1.29921	-1.26586	-1.27561	-1.27561
2.63472	-0.92214	-0.93569	-0.91749	-1.13931	-1.13931
2.49583	-1.20688	-1.28102	-1.36279	-1.12417	-1.12417
2.35139	-1.19782	-1.18711	-1.1053	-1.45433	-1.45433
2.21389	-1.03422	-1.08412	-1.2598	-1.09386	-1.09386
2.07361	-1.41592	-1.40219	-1.35975	-1.49675	-1.49675
1.94028	-1.0312	-1.04777	-1.04774	-1.24835	-1.24835
1.80278	-1.35532	-1.41733	-1.4658	-1.34832	-1.34832
1.65833	-1.26143	-1.20529	-1.12045	-1.53615	-1.53615
1.52361	-1.13723	-1.2689	-1.36279	-1.22411	-1.22411
1.38472	-1.49467	-1.53245	-1.42338	-1.65731	-1.65731
1.23889	-1.11299	-1.17196	-1.19922	-1.35741	-1.35741
1.10139	-1.49165	-1.59908	-1.59907	-1.49675	-1.49675
0.966667	-1.322	-1.32344	-1.2174	-1.60884	-1.60884
0.823611	-1.34019	-1.39917	-1.54758	-1.32107	-1.32107
0.686111	-1.60676	-1.60818	-1.46276	-1.79666	-1.79666
0.551389	-1.25233	-1.30222	-1.40217	-1.45132	-1.45132
0.409722	-1.6946	-1.72025	-1.76569	-1.69365	-1.69365
0.272222	-1.35532	-1.38099	-1.37491	-1.78151	-1.78151
0.172222	-1.44319	-1.57485	-1.6627	-1.49978	-1.49978
0.109722	-1.51588	-1.53547	-1.4567	-1.83906	-1.83906
0.0680556	-1.21598	-1.29011	-1.38097	-1.38771	-1.38771
0.0402778	-1.59464	-1.61423	-1.59907	-1.73	-1.73
0.0236111	-1.22507	-1.20833	-1.25374	-1.53311	-1.53311
0.0125	-1.42804	-1.49307	-1.58696	-1.4392	-1.4392
0.00833333	-1.34625	-1.38705	-1.28706	-1.70273	-1.70273
0.00277778	-1.11602	-1.24165	-1.34159	-1.27561	-1.27561

## Sheet: Figure 3D
Figure 3D
	Nomailzed stress
Time (s)	STAT	PVA	PVA/SA-DOPA/TA/Borax	PVA/SA-DOPA
0	0.999978	0.997798	1	1
0.02	0.98585	0.991864	0.999267	0.998892
0.04	0.997663	0.987399	0.999316	0.997969
0.06	0.993261	0.981757	0.997996	0.998338
0.08	0.987702	0.97211	0.99736	0.997047
0.1	0.998358	0.966276	0.996774	0.996123
0.12	0.985154	0.954596	0.995649	0.996676
0.14	0.999052	0.94247	0.995014	0.995016
0.16	0.989787	0.932869	0.99384	0.994276
0.181	0.991409	0.917379	0.993205	0.993354
0.201	0.996041	0.90872	0.992227	0.994461
0.221	0.981217	0.894879	0.991103	0.994276
0.241	0.993494	0.883583	0.990369	0.993907
0.261	0.980059	0.873491	0.988707	0.995199
0.281	0.98585	0.860258	0.988267	0.993169
0.301	0.98747	0.85403	0.987094	0.992062
0.321	0.978668	0.842288	0.98597	0.991139
0.341	0.992104	0.83525	0.985627	0.991139
0.361	0.979131	0.827178	0.98377	0.991139
0.381	0.98747	0.817099	0.983329	0.99077
0.401	0.984922	0.812353	0.981912	0.992062
0.421	0.979131	0.800494	0.980787	0.99077
0.441	0.990482	0.79469	0.980347	0.989661
0.461	0.97612	0.785993	0.978441	0.988923
0.481	0.987239	0.77732	0.978147	0.98837
0.501	0.979596	0.772569	0.976974	0.990032
0.521	0.976583	0.762423	0.976583	0.99077
0.541	0.983302	0.758965	0.976339	0.989661
0.561	0.971257	0.750553	0.974481	0.989292
0.581	0.987702	0.742803	0.97409	0.988554
0.601	0.978205	0.738191	0.972721	0.987261
0.621	0.981448	0.729242	0.972037	0.986523
0.641	0.98608	0.728063	0.972281	0.985785
0.661	0.9745	0.721868	0.970472	0.984492
0.682	0.98747	0.719236	0.969983	0.983754
0.702	0.974268	0.717483	0.969592	0.98523
0.722	0.980059	0.711135	0.96837	0.984492
0.742	0.980985	0.711454	0.96837	0.984677
0.762	0.973342	0.706176	0.967344	0.986523
0.782	0.98608	0.705089	0.966561	0.984861
0.802	0.97172	0.701806	0.966561	0.985785
0.822	0.982607	0.695494	0.966073	0.985601
0.842	0.979363	0.69399	0.96529	0.986154
0.862	0.974731	0.686367	0.964948	0.98597
0.882	0.98307	0.684228	0.963726	0.984308
0.902	0.968014	0.680399	0.963237	0.984492
0.922	0.980291	0.676597	0.962895	0.982831
0.942	0.970794	0.676899	0.961917	0.983199
0.962	0.97172	0.670455	0.961233	0.983754
0.982	0.980291	0.670378	0.960793	0.982831
1.002	0.967552	0.665491	0.960304	0.983385
1.022	0.981448	0.661545	0.959668	0.982277
1.042	0.970794	0.659265	0.958837	0.982831
1.062	0.97612	0.651562	0.958544	0.982461
1.082	0.979826	0.650347	0.957615	0.980615
1.102	0.969866	0.644395	0.957273	0.981724
1.122	0.983302	0.642399	0.956979	0.980063
1.142	0.96894	0.642271	0.9561	0.980615
1.162	0.977048	0.639106	0.955757	0.979508
1.182	0.975426	0.64159	0.955366	0.97877
1.202	0.968246	0.63756	0.954633	0.978032
1.222	0.978668	0.636537	0.953948	0.977293
1.242	0.963381	0.633542	0.953362	0.976555
1.263	0.975426	0.628039	0.952531	0.976739
1.283	0.970098	0.628393	0.95258	0.978401
1.303	0.967089	0.623039	0.951797	0.977293
1.323	0.975891	0.623473	0.9517	0.977293
1.343	0.961759	0.619586	0.951406	0.979139
1.363	0.976583	0.614894	0.950966	0.977477
1.383	0.967089	0.613682	0.95126	0.977293
1.403	0.969866	0.606746	0.950868	0.978032
1.423	0.976815	0.60658	0.950673	0.977108
1.443	0.963613	0.603041	0.949891	0.976739
1.463	0.979826	0.601664	0.949695	0.976555
1.483	0.968014	0.603017	0.94906	0.97637
1.503	0.973805	0.599011	0.949108	0.975631
1.523	0.974731	0.601347	0.948375	0.975079
1.543	0.964076	0.598548	0.947544	0.974339
1.563	0.9789	0.598767	0.947837	0.973417
1.583	0.964307	0.599176	0.946664	0.97397
1.603	0.972183	0.595137	0.946909	0.974893
1.623	0.969635	0.596882	0.946322	0.975446
1.643	0.964307	0.592212	0.945785	0.975079
1.663	0.97612	0.591869	0.94554	0.975079
1.683	0.961064	0.590188	0.944513	0.975079
1.703	0.9745	0.586745	0.943731	0.974524
1.723	0.968709	0.587874	0.943682	0.975079
1.743	0.967781	0.58316	0.942655	0.9736
1.763	0.9745	0.583524	0.942998	0.973417
1.783	0.960601	0.580771	0.942753	0.97397
1.803	0.975426	0.577647	0.942411	0.975262
1.823	0.96477	0.578218	0.942411	0.97397
1.843	0.966624	0.573881	0.942215	0.974155
1.863	0.972183	0.574812	0.941678	0.974524
1.884	0.960833	0.571128	0.941287	0.973231
1.904	0.9745	0.569967	0.940896	0.973417
1.924	0.962455	0.569905	0.940505	0.973048
1.944	0.968014	0.564923	0.940309	0.973417
1.964	0.968246	0.566364	0.939869	0.97397
1.984	0.957359	0.563164	0.93982	0.973786
2.004	0.969866	0.564542	0.939429	0.973048
2.024	0.956201	0.565109	0.939478	0.973231
2.044	0.967318	0.563818	0.939087	0.972309
2.064	0.96315	0.567775	0.938842	0.971571
2.084	0.959675	0.563585	0.938647	0.972493
2.104	0.968709	0.56363	0.937669	0.971755
2.124	0.954811	0.561379	0.937424	0.972124
2.144	0.969172	0.558021	0.937132	0.972493
2.164	0.959907	0.560094	0.936642	0.972124
2.184	0.960138	0.55575	0.936007	0.973048
2.204	0.967781	0.557864	0.935665	0.972124
2.224	0.955042	0.555944	0.935714	0.973048
2.244	0.968476	0.553587	0.935225	0.972493
2.264	0.958053	0.554839	0.934638	0.973048
2.284	0.963381	0.550169	0.934296	0.972678
2.304	0.966161	0.552074	0.933905	0.971017
2.324	0.956664	0.549604	0.933465	0.973417
2.344	0.969172	0.548812	0.933172	0.971755
2.364	0.956201	0.548987	0.932731	0.9736
2.384	0.965233	0.544816	0.93322	0.973231
2.404	0.962687	0.546839	0.932634	0.973048
2.424	0.955042	0.542519	0.931998	0.973786
2.444	0.966161	0.541988	0.931949	0.972309
2.464	0.952262	0.542042	0.931167	0.96954
2.484	0.96477	0.540044	0.931069	0.970093
2.504	0.958287	0.54406	0.930434	0.969724
2.524	0.956431	0.541571	0.930189	0.969724
2.544	0.965698	0.543983	0.93014	0.969355
2.564	0.95342	0.5441	0.929994	0.967878
2.584	0.967781	0.541854	0.929749	0.966585
2.605	0.958287	0.543673	0.929163	0.967324
2.625	0.959213	0.53929	0.929065	0.967324
2.645	0.962918	0.539773	0.929016	0.966216
2.665	0.949714	0.536607	0.928234	0.966771
2.685	0.96477	0.534112	0.928038	0.967693
2.705	0.952496	0.534636	0.927696	0.966216
2.725	0.958749	0.531117	0.927403	0.966216
2.745	0.960833	0.534081	0.927207	0.966585
2.765	0.953885	0.532158	0.927403	0.966955
2.785	0.966392	0.532678	0.927159	0.967509
2.805	0.951799	0.533475	0.926669	0.967693
2.825	0.962222	0.530062	0.926621	0.966955
2.845	0.957359	0.532554	0.926376	0.966033
2.865	0.954348	0.528724	0.926131	0.965109
2.885	0.967318	0.528999	0.925692	0.965478
2.905	0.952031	0.528008	0.925496	0.963631
2.925	0.966161	0.524425	0.92491	0.963631
2.945	0.958516	0.526473	0.924812	0.963263
2.965	0.956896	0.521955	0.924078	0.96234
2.985	0.965233	0.523307	0.924274	0.964002
3.005	0.951568	0.522836	0.923443	0.964185
3.025	0.965233	0.521659	0.923199	0.962894
3.045	0.953653	0.524039	0.923101	0.962525
3.065	0.958749	0.52025	0.922661	0.963447
3.085	0.96315	0.521799	0.922318	0.964924
3.105	0.952725	0.518978	0.921927	0.965293
3.125	0.965698	0.51635	0.92227	0.965478
3.145	0.95319	0.516606	0.922025	0.965293
3.165	0.961527	0.512238	0.921781	0.965109
3.185	0.961992	0.513802	0.921487	0.96474
3.206	0.954116	0.509985	0.921145	0.964924
3.226	0.965233	0.509109	0.921439	0.964924
3.246	0.950177	0.509077	0.92139	0.965109
3.266	0.961527	0.505897	0.920608	0.964185
3.286	0.955505	0.507897	0.920852	0.963816
3.306	0.950411	0.504513	0.920656	0.962154
3.326	0.959675	0.505407	0.919923	0.962709
3.346	0.945314	0.504594	0.920266	0.963263
3.366	0.958979	0.502145	0.919776	0.962709
3.386	0.94902	0.505141	0.919972	0.962709
3.406	0.950177	0.502741	0.919874	0.961971
3.426	0.956664	0.50617	0.919288	0.961049
3.446	0.945314	0.506118	0.919337	0.962525
3.466	0.958979	0.50621	0.919288	0.960863
3.486	0.948094	0.508644	0.918652	0.962894
3.506	0.954811	0.504517	0.918506	0.961418
3.526	0.957359	0.506338	0.918163	0.961049
3.546	0.945314	0.503467	0.918114	0.959387
3.566	0.958516	0.502064	0.917625	0.95957
3.586	0.944157	0.503756	0.917137	0.959201
3.606	0.95319	0.500711	0.917577	0.958094
3.626	0.951336	0.504167	0.917283	0.958647
3.646	0.946936	0.501054	0.917234	0.958832
3.666	0.956896	0.500524	0.91699	0.958832
3.686	0.94346	0.500309	0.916648	0.95957
3.706	0.955505	0.496627	0.916746	0.960125
3.726	0.948325	0.498999	0.915768	0.960494
3.746	0.948557	0.496162	0.915963	0.959756
3.767	0.955968	0.497869	0.915328	0.961418
3.787	0.94346	0.497892	0.91523	0.960863
3.807	0.956896	0.495375	0.915621	0.960125
3.827	0.945314	0.49781	0.914937	0.961971
3.847	0.950411	0.493425	0.915132	0.961787
3.867	0.954116	0.494764	0.914937	0.961971
3.887	0.94184	0.492951	0.914105	0.964924
3.907	0.956896	0.490984	0.914155	0.963078
3.927	0.944851	0.49276	0.913568	0.964002
3.947	0.953653	0.48893	0.913568	0.963263
3.967	0.952725	0.491	0.913861	0.962709
3.987	0.944157	0.488712	0.913421	0.961232
4.007	0.958749	0.487089	0.914056	0.961418
4.027	0.944851	0.487573	0.913323	0.959201
4.047	0.95759	0.483571	0.913519	0.959201
4.067	0.952031	0.486049	0.913226	0.959018
4.087	0.947166	0.483384	0.912737	0.960309
4.107	0.957359	0.483989	0.912737	0.959756
4.127	0.942303	0.484735	0.91171	0.960125
4.147	0.955042	0.482812	0.911661	0.960678
4.167	0.945546	0.486126	0.911466	0.960863
4.187	0.945081	0.482581	0.911613	0.958832
4.207	0.952496	0.483335	0.912053	0.959018
4.227	0.940681	0.482607	0.911759	0.95994
4.247	0.955505	0.479942	0.911759	0.960309
4.267	0.944388	0.481571	0.911319	0.961971
4.287	0.950177	0.477617	0.911515	0.960494
4.307	0.95319	0.47962	0.911075	0.961418
4.327	0.941609	0.478054	0.910586	0.961049
4.347	0.956664	0.476212	0.910781	0.95994
4.367	0.943694	0.478096	0.910293	0.961418
4.387	0.951105	0.475173	0.910635	0.961971
4.407	0.951799	0.478398	0.910439	0.961787
4.427	0.944618	0.477087	0.909657	0.960863
4.448	0.958287	0.47855	0.909706	0.960494
4.468	0.943694	0.480922	0.90907	0.960494
4.488	0.954348	0.478311	0.908972	0.958094
4.508	0.950873	0.481259	0.908728	0.95994
4.528	0.94624	0.477545	0.908777	0.962154
4.548	0.955505	0.476596	0.908093	0.960309
4.568	0.940681	0.475783	0.907701	0.961418
4.588	0.95319	0.472258	0.907848	0.957725
4.608	0.944851	0.475277	0.907946	0.958647
4.628	0.946703	0.471999	0.907946	0.957725
4.648	0.953653	0.473689	0.907604	0.955878
4.668	0.940218	0.47334	0.906675	0.957909
4.688	0.954348	0.470818	0.90643	0.954772
4.708	0.942997	0.473634	0.906724	0.956801
4.728	0.947166	0.471638	0.906333	0.956987
4.748	0.950642	0.475661	0.906186	0.956432
4.768	0.939292	0.476039	0.906186	0.956063
4.788	0.954348	0.476146	0.906235	0.956248
4.808	0.940912	0.478897	0.906577	0.955878
4.828	0.949948	0.475927	0.906381	0.955878
4.848	0.948325	0.478062	0.906039	0.955878
4.868	0.942303	0.474776	0.905648	0.956616
4.888	0.955274	0.473228	0.905502	0.95551
4.908	0.940912	0.473587	0.905452	0.958094
4.928	0.95319	0.469745	0.905306	0.95717
4.948	0.945777	0.471853	0.904964	0.957356
4.968	0.942766	0.469419	0.90467	0.957356
4.988	0.947399	0.471513	0.904132	0.956063
5.008	0.933732	0.47232	0.904132	0.956432
5.028	0.948557	0.469662	0.90423	0.955325
5.048	0.93906	0.47191	0.903888	0.955878
5.068	0.942534	0.467936	0.904475	0.956801
5.088	0.945546	0.468967	0.903888	0.954217
5.109	0.933732	0.46616	0.903692	0.955325
5.129	0.949485	0.46257	0.904377	0.954956
5.149	0.936975	0.464228	0.903057	0.956063
5.169	0.944851	0.459693	0.903546	0.956432
5.189	0.945546	0.46183	0.903497	0.956432
5.209	0.936975	0.460372	0.903204	0.95551
5.229	0.951105	0.45932	0.903692	0.954034
5.249	0.935818	0.461328	0.902813	0.955141
5.269	0.944157	0.457136	0.903057	0.954217
5.289	0.943923	0.459873	0.902617	0.953848
5.309	0.938827	0.458593	0.902519	0.956063
5.329	0.952031	0.46002	0.902519	0.954586
5.349	0.938827	0.462769	0.901933	0.956801
5.369	0.951568	0.461405	0.901933	0.956063
5.389	0.942072	0.465511	0.90159	0.955325
5.409	0.941609	0.46373	0.90164	0.955694
5.429	0.94902	0.465579	0.901493	0.955878
5.449	0.935586	0.465842	0.901346	0.955694
5.469	0.948557	0.46237	0.901053	0.954956
5.489	0.936049	0.464624	0.900906	0.954772
5.509	0.941609	0.460279	0.901004	0.953848
5.529	0.943923	0.461633	0.900857	0.953848
5.549	0.935121	0.461197	0.900319	0.955141
5.569	0.94902	0.460544	0.90027	0.954403
5.589	0.935355	0.464137	0.900173	0.952925
5.609	0.945081	0.461458	0.899635	0.956248
5.629	0.942303	0.463197	0.899342	0.955694
5.649	0.935818	0.461246	0.899391	0.955325
5.669	0.950411	0.460431	0.899684	0.953294
5.689	0.935355	0.461993	0.899537	0.953663
5.71	0.946936	0.458661	0.899586	0.952925
5.73	0.941146	0.461524	0.899293	0.954034
5.75	0.939523	0.458811	0.898609	0.954772
5.77	0.949251	0.458503	0.898706	0.952555
5.79	0.934892	0.457306	0.898609	0.954034
5.81	0.948788	0.452406	0.898559	0.95311
5.83	0.939523	0.453504	0.898999	0.952186
5.85	0.939523	0.448971	0.898657	0.951448
5.87	0.946009	0.448873	0.89851	0.952003
5.89	0.933501	0.448454	0.89851	0.952003
5.91	0.945546	0.446545	0.898266	0.952372
5.93	0.934195	0.451095	0.898364	0.952741
5.95	0.940912	0.448881	0.897875	0.952186
5.97	0.942997	0.451643	0.897924	0.952555
5.99	0.933501	0.450617	0.897777	0.953663
6.01	0.947166	0.44833	0.897484	0.951632
6.03	0.93327	0.449584	0.896995	0.95311
6.05	0.942766	0.445448	0.897337	0.952186
6.07	0.940912	0.448027	0.897093	0.950341
6.09	0.93767	0.447446	0.896799	0.952003
6.11	0.950177	0.448351	0.896604	0.949601
6.13	0.936744	0.451844	0.896507	0.951263
6.15	0.948325	0.449431	0.896751	0.951632
6.17	0.940218	0.452359	0.896799	0.952925
6.19	0.939292	0.449627	0.896653	0.954403
6.21	0.948557	0.448048	0.895724	0.952925
6.23	0.935586	0.446962	0.895773	0.953294
6.25	0.948557	0.442164	0.895137	0.951448
6.27	0.936512	0.443544	0.894991	0.952003
6.29	0.940218	0.439584	0.895431	0.952003
6.311	0.942072	0.440454	0.894844	0.952372
6.331	0.931879	0.440426	0.895137	0.953848
6.351	0.945081	0.438081	0.895089	0.953294
6.371	0.933501	0.440201	0.894649	0.953848
6.391	0.94184	0.437268	0.894649	0.954586
6.411	0.942534	0.439476	0.894502	0.952555
6.431	0.934427	0.438492	0.894111	0.954586
6.451	0.947629	0.436888	0.8946	0.952741
6.471	0.935818	0.439338	0.894502	0.952555
6.491	0.946703	0.436459	0.894502	0.951817
6.511	0.941375	0.439518	0.894453	0.951632
6.531	0.937207	0.437918	0.894013	0.953479
6.551	0.948325	0.437552	0.894306	0.953663
6.571	0.932573	0.439786	0.894306	0.954403
6.591	0.946472	0.436839	0.893964	0.953479
6.611	0.93767	0.440077	0.894355	0.953663
6.631	0.937207	0.438638	0.894404	0.953848
6.651	0.942997	0.440821	0.894013	0.952372
6.671	0.929332	0.442283	0.894013	0.952741
6.691	0.944851	0.439925	0.893182	0.951817
6.711	0.933732	0.44378	0.892937	0.95071
6.731	0.938597	0.442269	0.892987	0.952741
6.751	0.941146	0.443924	0.892987	0.952003
6.771	0.931416	0.44347	0.892791	0.953848
6.791	0.945081	0.440891	0.892546	0.952003
6.811	0.931184	0.442689	0.892253	0.951079
6.831	0.942072	0.437555	0.891911	0.951448
6.851	0.939755	0.438433	0.89284	0.951263
6.871	0.932344	0.437657	0.892546	0.952186
6.891	0.944618	0.437088	0.892595	0.95311
6.911	0.929332	0.439135	0.892351	0.953294
6.931	0.941609	0.43515	0.891911	0.952555
6.951	0.935818	0.437939	0.892302	0.95071
6.971	0.932573	0.436207	0.891764	0.951632
6.992	0.94184	0.435726	0.892058	0.950894
7.012	0.927942	0.437146	0.891422	0.949786
7.032	0.941609	0.434635	0.890884	0.951448
7.052	0.933038	0.438596	0.891471	0.950155
7.072	0.936512	0.435848	0.890689	0.950155
7.092	0.942766	0.4362	0.891031	0.948494
7.112	0.93049	0.437317	0.890738	0.950341
7.132	0.94346	0.434981	0.890982	0.947941
7.152	0.929795	0.437727	0.891129	0.947941
7.172	0.935121	0.434342	0.890738	0.947387
7.192	0.937438	0.435855	0.891227	0.948494
7.212	0.928638	0.435815	0.890982	0.949601
7.232	0.943694	0.433302	0.890738	0.94757
7.252	0.928868	0.434832	0.890933	0.947387
7.272	0.93906	0.431199	0.890396	0.94831
7.292	0.936975	0.433652	0.890591	0.94831
7.312	0.93211	0.432438	0.890297	0.95071
7.332	0.943923	0.431913	0.890542	0.950525
7.352	0.930025	0.434698	0.890396	0.951817
7.372	0.940912	0.43255	0.890053	0.952003
7.392	0.934892	0.436383	0.890102	0.949418
7.412	0.934892	0.434691	0.889662	0.950155
7.432	0.942072	0.434749	0.889955	0.947756
7.452	0.928868	0.435829	0.88976	0.949232
7.472	0.942997	0.431737	0.889515	0.95071
7.492	0.931647	0.434186	0.889662	0.948125
7.512	0.934658	0.430819	0.889076	0.948494
7.533	0.937901	0.431507	0.889027	0.949972
7.553	0.928405	0.431188	0.889222	0.950525
7.573	0.940912	0.42811	0.889027	0.950155
7.593	0.928173	0.43021	0.88888	0.952003
7.613	0.937901	0.42608	0.888538	0.950155
7.633	0.936512	0.42689	0.889076	0.950341
7.653	0.929795	0.426305	0.888538	0.951632
7.673	0.943694	0.42514	0.888782	0.949601
7.693	0.929332	0.429047	0.888636	0.949048
7.713	0.942303	0.426359	0.888195	0.947941
7.733	0.938364	0.429845	0.888293	0.948125
7.753	0.935121	0.42877	0.887609	0.947756
7.773	0.942072	0.427839	0.887658	0.947756
7.793	0.928173	0.428935	0.887755	0.947387
7.813	0.942072	0.424767	0.887609	0.946833
7.833	0.934195	0.427018	0.887316	0.948125
7.853	0.935355	0.424791	0.887316	0.949232
7.873	0.94346	0.424607	0.886924	0.948679
7.893	0.930258	0.426106	0.887169	0.948494
7.913	0.943694	0.423249	0.886778	0.947201
7.933	0.932573	0.42646	0.88668	0.946279
7.953	0.938827	0.423483	0.886729	0.946648
7.973	0.941609	0.424437	0.886631	0.94757
7.993	0.932344	0.424116	0.886631	0.94757
8.013	0.94624	0.421665	0.886435	0.94757
8.033	0.931879	0.423635	0.886387	0.947941
8.053	0.942303	0.420112	0.885996	0.94757
8.074	0.940681	0.422528	0.886289	0.94757
8.094	0.932807	0.42245	0.885458	0.94831
8.114	0.944618	0.422028	0.8858	0.947941
8.134	0.928868	0.425174	0.886094	0.948125
8.154	0.940218	0.421906	0.885702	0.94831
8.174	0.935355	0.424286	0.886044	0.947387
8.194	0.931647	0.421441	0.885653	0.947387
8.214	0.940912	0.419746	0.885898	0.947941
8.234	0.926784	0.421708	0.885653	0.948125
8.254	0.941146	0.418777	0.885213	0.946648
8.274	0.929332	0.423286	0.885556	0.946463
8.294	0.932573	0.421948	0.885067	0.947387
8.314	0.936279	0.42344	0.885067	0.947387
8.334	0.924005	0.426237	0.885165	0.94831
8.354	0.938827	0.424666	0.885116	0.947756
8.374	0.926553	0.428212	0.885018	0.949232
8.394	0.933501	0.424941	0.884627	0.948679
8.414	0.933964	0.42517	0.884529	0.948679
8.434	0.925625	0.423804	0.884236	0.949418
8.454	0.93906	0.419596	0.884431	0.947201
8.474	0.925856	0.420779	0.88448	0.947201
8.494	0.938134	0.417174	0.884334	0.947201
8.514	0.935355	0.419683	0.884236	0.944988
8.534	0.929795	0.419298	0.883796	0.947941
8.554	0.940681	0.418454	0.883845	0.945726
8.574	0.925625	0.421947	0.883503	0.947017
8.594	0.938364	0.419527	0.883111	0.947201
8.614	0.931416	0.422982	0.883503	0.94757
8.634	0.933038	0.421593	0.882965	0.947017
8.654	0.940912	0.421576	0.883404	0.944802
8.674	0.927477	0.423751	0.883356	0.94591
8.694	0.940912	0.420171	0.883062	0.944064
8.714	0.928868	0.422447	0.88316	0.944988
8.735	0.933038	0.418795	0.882916	0.944802
8.755	0.936744	0.418298	0.882525	0.944433
8.775	0.926553	0.418799	0.882476	0.94554
8.795	0.942303	0.416109	0.882378	0.94554
8.815	0.928638	0.419482	0.882378	0.94554
8.835	0.934892	0.416671	0.88228	0.94554
8.855	0.931879	0.418065	0.882427	0.944617
8.875	0.924699	0.41781	0.882378	0.946279
8.895	0.938597	0.415604	0.882378	0.945357
8.915	0.924005	0.418657	0.882133	0.946095
8.935	0.936049	0.415014	0.882329	0.94554
8.955	0.930258	0.416706	0.882133	0.946095
8.975	0.926319	0.414484	0.88184	0.94591
8.995	0.937207	0.411444	0.881791	0.945171
9.015	0.922614	0.412531	0.88184	0.946463
9.035	0.93767	0.40856	0.881449	0.944064
9.055	0.929795	0.412774	0.881302	0.946648
9.075	0.930721	0.412776	0.881351	0.948494
9.095	0.935818	0.414716	0.881743	0.947941
9.115	0.923077	0.418506	0.881547	0.949601
9.135	0.939292	0.415947	0.881498	0.94831
9.155	0.926319	0.418472	0.881254	0.94757
9.175	0.931416	0.414441	0.881351	0.947941
9.195	0.936049	0.413133	0.881009	0.94591
9.215	0.924005	0.412582	0.880618	0.94591
9.235	0.936744	0.408819	0.880667	0.946279
9.255	0.922614	0.41224	0.880325	0.946095
9.275	0.93327	0.409323	0.880227	0.947201
9.295	0.93049	0.410915	0.879641	0.947017
9.315	0.926553	0.411214	0.879591	0.945726
9.335	0.937438	0.409323	0.879641	0.945726
9.355	0.922845	0.412495	0.879494	0.944617
9.375	0.936975	0.408501	0.879591	0.945171
9.396	0.930025	0.409803	0.879494	0.944248
9.416	0.92771	0.408116	0.880178	0.946833
9.436	0.936279	0.406595	0.879983	0.946833
9.456	0.922382	0.408899	0.880423	0.948863
9.476	0.938134	0.405784	0.879933	0.947756
9.496	0.928868	0.408746	0.879396	0.948679
9.516	0.934195	0.406717	0.879103	0.945726
9.536	0.938364	0.405323	0.878223	0.945357
9.556	0.924931	0.405987	0.878858	0.944433
9.576	0.93767	0.402217	0.878711	0.943695
9.596	0.925162	0.405572	0.878369	0.942403
9.616	0.93211	0.403193	0.878711	0.943326
9.636	0.93327	0.40431	0.878663	0.942586
9.656	0.925162	0.405135	0.878418	0.943326
9.676	0.938597	0.401785	0.87876	0.943879
9.696	0.927247	0.404408	0.878858	0.946095
9.716	0.935818	0.401227	0.879005	0.945171
9.736	0.93211	0.40348	0.878956	0.944617
9.756	0.926784	0.404494	0.878858	0.945171
9.776	0.937207	0.403559	0.878711	0.943879
9.796	0.923308	0.408099	0.878321	0.944802
9.816	0.934195	0.405716	0.878027	0.945171
9.836	0.927016	0.408423	0.877881	0.945171
9.856	0.925393	0.407732	0.877881	0.944802
9.876	0.932344	0.407077	0.878418	0.942772
9.896	0.918677	0.410511	0.877831	0.944433
9.916	0.933038	0.40758	0.877783	0.943695
9.936	0.923077	0.410693	0.877831	0.943326
9.956	0.92771	0.409527	0.877831	0.946833
9.976	0.93327	0.409716	0.877831	0.942403
9.996	0.920066	0.4114	0.877881	0.94314
10.016	0.934427	0.408036	0.877783	0.942957
10.036	0.921688	0.411792	0.877978	0.940555
10.057	0.928638	0.41021	0.877978	0.942957
10.077	0.929562	0.411487	0.877587	0.943326
10.097	0.923771	0.411703	0.877489	0.943509
10.117	0.936744	0.40835	0.877343	0.94314
10.137	0.922151	0.410288	0.877489	0.943326
10.157	0.933732	0.405812	0.877392	0.943695
10.177	0.930025	0.406353	0.877294	0.940741
10.197	0.925856	0.405558	0.876805	0.943326
10.217	0.936744	0.40398	0.876854	0.94111
10.237	0.922151	0.407279	0.877098	0.941664
10.257	0.934195	0.403854	0.876854	0.942586
10.277	0.927016	0.405689	0.876365	0.942586
10.297	0.92609	0.403881	0.876463	0.944433
10.317	0.931647	0.402275	0.876805	0.944802
10.337	0.919371	0.404317	0.876365	0.944802
10.357	0.933964	0.400478	0.876463	0.944064
10.377	0.922151	0.403895	0.876121	0.942772
10.397	0.928173	0.402048	0.875974	0.944064
10.417	0.929099	0.401724	0.876169	0.943326
10.437	0.918908	0.402294	0.875827	0.943879
10.457	0.931879	0.398531	0.876169	0.942033
10.477	0.916129	0.40143	0.875729	0.942033
10.497	0.926784	0.398736	0.875925	0.943509
10.517	0.925162	0.40017	0.875534	0.942772
10.537	0.919603	0.401923	0.875289	0.944064
10.557	0.933038	0.400407	0.875534	0.942957
10.577	0.920993	0.404615	0.875192	0.943695
10.597	0.933732	0.402199	0.875729	0.944064
10.617	0.927477	0.404312	0.875387	0.943326
10.637	0.925162	0.40393	0.875387	0.944064
10.657	0.933038	0.401419	0.875974	0.944248
10.678	0.919603	0.403381	0.87568	0.944617
10.698	0.933038	0.398576	0.876023	0.946833
10.718	0.923542	0.399819	0.87568	0.946833
10.738	0.927016	0.397215	0.87568	0.94591
10.758	0.93327	0.394959	0.875534	0.944988
10.778	0.91914	0.396086	0.875192	0.944802
10.798	0.93327	0.392028	0.875534	0.94554
10.818	0.919603	0.394785	0.875192	0.944617
10.838	0.924931	0.393276	0.874898	0.94591
10.858	0.929099	0.394326	0.874947	0.944988
10.878	0.919836	0.397114	0.874654	0.94591
10.898	0.933964	0.394876	0.874751	0.944433
10.918	0.918908	0.399227	0.874703	0.941848
10.938	0.928173	0.397508	0.874312	0.940372
10.958	0.924005	0.398961	0.874654	0.938524
10.978	0.921223	0.399581	0.874018	0.938895
10.998	0.933038	0.397317	0.874116	0.940741
11.018	0.920993	0.400693	0.873725	0.939817
11.038	0.933964	0.398024	0.873969	0.940555
11.058	0.927016	0.400253	0.874312	0.940741
11.078	0.927477	0.400661	0.873725	0.940741
11.098	0.935121	0.399582	0.874067	0.940555
11.118	0.921688	0.403098	0.873774	0.93871
11.138	0.934892	0.399889	0.873432	0.94111
11.158	0.923771	0.401724	0.873383	0.93871
11.178	0.924931	0.39899	0.873138	0.940926
11.198	0.928405	0.397567	0.873236	0.940555
11.218	0.91914	0.399514	0.873285	0.941295
11.238	0.932573	0.396739	0.872992	0.94111
11.258	0.918445	0.400255	0.873334	0.939079
11.278	0.925856	0.398938	0.873089	0.940186
11.298	0.926553	0.399216	0.872943	0.939448
11.318	0.920993	0.400078	0.872503	0.939633
11.338	0.934195	0.396502	0.872356	0.940372
11.358	0.920066	0.39875	0.872454	0.940555
11.378	0.93211	0.394961	0.87177	0.94111
11.399	0.92609	0.395416	0.872112	0.940555
11.419	0.921919	0.395684	0.871623	0.940555
11.439	0.930721	0.393208	0.872307	0.940741
11.459	0.91636	0.396733	0.872454	0.939817
11.479	0.928405	0.394248	0.872063	0.942403
11.499	0.921223	0.397272	0.872356	0.943326
11.519	0.919603	0.397484	0.871916	0.943326
11.539	0.925162	0.395915	0.871867	0.943509
11.559	0.91474	0.398752	0.871916	0.942033
11.579	0.928173	0.395451	0.871574	0.942957
11.599	0.918908	0.398113	0.872307	0.940741
11.619	0.924931	0.396951	0.871916	0.941848
11.639	0.924931	0.395114	0.871916	0.942403
11.659	0.916823	0.39631	0.872014	0.941295
11.679	0.93049	0.392908	0.87177	0.940741
11.699	0.917517	0.395345	0.872112	0.940741
11.719	0.927247	0.39263	0.871232	0.942033
11.739	0.924931	0.391972	0.87133	0.941664
11.759	0.921456	0.392951	0.87133	0.943879
11.779	0.933038	0.389794	0.871476	0.944064
11.799	0.918445	0.391841	0.872112	0.94111
11.819	0.931184	0.388361	0.871281	0.940002
11.839	0.925162	0.390473	0.871672	0.940555
11.859	0.923077	0.39204	0.871036	0.942586
11.879	0.931184	0.39104	0.871036	0.94314
11.899	0.918214	0.395314	0.871232	0.942403
11.919	0.93049	0.393196	0.871281	0.942217
11.939	0.920993	0.396078	0.871085	0.939633
11.959	0.924005	0.395534	0.871232	0.939448
11.979	0.929099	0.393452	0.87177	0.939633
11.999	0.918908	0.396327	0.87177	0.93871
12.019	0.932344	0.392657	0.871427	0.940741
12.039	0.918908	0.394952	0.871183	0.940002
12.059	0.92771	0.392734	0.87172	0.939079
12.08	0.928638	0.391789	0.87133	0.940186
12.1	0.919603	0.394622	0.871232	0.940186
12.12	0.932807	0.392041	0.871281	0.939448
12.14	0.917517	0.396075	0.871378	0.938155
12.16	0.927477	0.395123	0.871134	0.93871
12.18	0.924931	0.395466	0.870743	0.937233
12.2	0.92053	0.396075	0.870694	0.938341
12.22	0.931647	0.391845	0.870547	0.93668
12.24	0.918214	0.394899	0.870841	0.937049
12.26	0.930953	0.391983	0.870694	0.937972
12.28	0.92053	0.392534	0.870303	0.937602
12.3	0.921456	0.392233	0.87045	0.937418
12.32	0.929099	0.389319	0.86996	0.939264
12.34	0.918908	0.391838	0.870156	0.940002
12.36	0.93211	0.388863	0.8704	0.941295
12.38	0.920993	0.391463	0.870303	0.940926
12.4	0.925625	0.392045	0.870547	0.941479
12.42	0.926784	0.390959	0.87045	0.940002
12.44	0.916591	0.394103	0.870254	0.939817
12.46	0.929332	0.390662	0.86996	0.940372
12.48	0.915666	0.393151	0.869765	0.938155
12.5	0.925856	0.392134	0.869814	0.93871
12.52	0.924468	0.392918	0.869325	0.938895
12.54	0.917054	0.395616	0.86957	0.936494
12.56	0.929099	0.391858	0.869521	0.937049
12.58	0.915666	0.39377	0.86957	0.935388
12.6	0.928405	0.390677	0.869765	0.934649
12.62	0.921456	0.390051	0.869472	0.936494
12.64	0.920299	0.38958	0.869521	0.937602
12.66	0.928405	0.386322	0.869374	0.937602
12.68	0.91474	0.389954	0.869276	0.937049
12.701	0.928868	0.387663	0.868983	0.938341
12.721	0.917751	0.388597	0.868787	0.937049
12.741	0.919836	0.388593	0.868787	0.935942
12.761	0.925162	0.386727	0.868739	0.938155
12.781	0.914506	0.39003	0.868445	0.937972
12.801	0.92771	0.386845	0.868543	0.937787
12.821	0.915666	0.38937	0.868103	0.938895
12.841	0.924699	0.38922	0.867908	0.937602
12.861	0.924468	0.388462	0.868201	0.937787
12.881	0.917751	0.391276	0.868152	0.936126
12.901	0.930953	0.388953	0.867956	0.936311
12.921	0.918214	0.392116	0.868445	0.935571
12.941	0.927477	0.391135	0.868005	0.937602
12.961	0.924005	0.391104	0.867468	0.937233
12.981	0.920993	0.392273	0.867858	0.938155
13.001	0.931184	0.389069	0.867125	0.938895
13.021	0.918214	0.392038	0.867174	0.939633
13.041	0.931184	0.389556	0.867027	0.939633
13.061	0.924005	0.389874	0.867321	0.939079
13.081	0.922845	0.390296	0.867174	0.940002
13.101	0.929795	0.3871	0.867174	0.939448
13.121	0.917054	0.389554	0.867565	0.938895
13.141	0.929562	0.385766	0.867516	0.940002
13.161	0.918908	0.387146	0.867419	0.940372
13.181	0.922151	0.388043	0.86737	0.939817
13.201	0.925856	0.386809	0.867223	0.939079
13.221	0.914506	0.390225	0.867321	0.93871
13.241	0.928638	0.387593	0.867663	0.937602
13.261	0.917288	0.389496	0.867419	0.937972
13.281	0.926553	0.388272	0.867516	0.937972
13.302	0.924931	0.386198	0.867565	0.937602
13.322	0.919371	0.387195	0.867027	0.937233
13.342	0.930258	0.383696	0.867027	0.935942
13.362	0.915897	0.386559	0.866538	0.93668
13.382	0.927247	0.385488	0.866978	0.936126
13.402	0.921688	0.386413	0.866001	0.935571
13.422	0.919836	0.388646	0.866587	0.937049
13.442	0.928638	0.386524	0.866441	0.936311
13.462	0.915897	0.389905	0.86649	0.936126
13.482	0.927477	0.38824	0.867125	0.937049
13.502	0.918214	0.390343	0.866343	0.937787
13.522	0.921456	0.391563	0.866441	0.93871
13.542	0.925625	0.389363	0.866294	0.938895
13.562	0.914275	0.392183	0.866294	0.940186
13.582	0.92771	0.38833	0.866538	0.940372
13.602	0.916129	0.389237	0.86605	0.940002
13.622	0.921919	0.388393	0.866441	0.940372
13.642	0.921919	0.386565	0.86605	0.939633
13.662	0.912654	0.38858	0.86649	0.939633
13.682	0.92609	0.383589	0.866196	0.940555
13.702	0.912421	0.384158	0.865952	0.939633
13.722	0.921919	0.381141	0.866245	0.939817
13.742	0.920299	0.379387	0.865952	0.938524
13.762	0.914969	0.381227	0.866441	0.937233
13.782	0.925625	0.37907	0.866441	0.937602
13.802	0.912886	0.383122	0.866637	0.937049
13.822	0.925856	0.382266	0.866978	0.935942
13.842	0.919371	0.383357	0.866685	0.936864
13.862	0.918908	0.385059	0.86693	0.937418
13.882	0.927016	0.382904	0.866538	0.938524
13.902	0.914043	0.386318	0.866343	0.93871
13.922	0.928638	0.383211	0.865952	0.938524
13.943	0.918677	0.383442	0.865365	0.93668
13.963	0.920299	0.383346	0.865219	0.937049
13.983	0.924699	0.380474	0.865267	0.936126
14.003	0.913349	0.383004	0.86517	0.93668
14.023	0.927016	0.379348	0.865561	0.937233
14.043	0.915203	0.381527	0.865219	0.936864
14.063	0.921919	0.381191	0.865365	0.93668
14.083	0.921919	0.379571	0.865414	0.936311
14.103	0.91358	0.381771	0.865316	0.937787
14.123	0.928405	0.378808	0.865659	0.937049
14.143	0.915434	0.380971	0.865316	0.938341
14.163	0.92609	0.378775	0.865267	0.940372
14.183	0.925393	0.377404	0.86473	0.940555
14.203	0.921919	0.379146	0.86473	0.941295
14.223	0.931184	0.376785	0.864436	0.939448
14.243	0.91636	0.381003	0.864143	0.939817
14.263	0.92771	0.380564	0.864339	0.938155
14.283	0.92076	0.382481	0.864192	0.937972
14.303	0.921919	0.384751	0.864485	0.938341
14.323	0.927247	0.381902	0.864436	0.937972
14.343	0.914275	0.384613	0.864485	0.938341
14.363	0.928638	0.381326	0.864583	0.938895
14.383	0.918445	0.381952	0.864583	0.938341
14.403	0.921456	0.381236	0.864827	0.938155
14.423	0.925162	0.378989	0.864143	0.937602
14.443	0.915897	0.382778	0.863996	0.937049
14.463	0.928638	0.381035	0.86429	0.93668
14.483	0.917517	0.384232	0.863801	0.936311
14.503	0.927016	0.384553	0.86429	0.934095
14.523	0.924468	0.384052	0.86385	0.935388
14.543	0.918677	0.386514	0.863948	0.936126
14.563	0.929795	0.382579	0.864094	0.936311
14.583	0.915897	0.385155	0.863507	0.935757
14.603	0.927016	0.383572	0.864485	0.936864
14.623	0.921456	0.382933	0.863948	0.936494
14.643	0.918445	0.384524	0.864241	0.934833
14.664	0.926319	0.381304	0.864339	0.936494
14.684	0.912421	0.38401	0.863801	0.93428
14.704	0.92609	0.381464	0.863948	0.935388
14.724	0.916591	0.381805	0.863752	0.934649
14.744	0.920066	0.382649	0.863703	0.935388
14.764	0.926319	0.37997	0.863459	0.936311
14.784	0.91358	0.383412	0.863263	0.936864
14.804	0.928405	0.381332	0.86297	0.935388
14.824	0.915897	0.383672	0.863801	0.935757
14.844	0.920993	0.383931	0.863507	0.936494
14.864	0.921456	0.382044	0.863703	0.937049
14.884	0.912191	0.38476	0.863654	0.936311
14.904	0.923077	0.381482	0.863557	0.938341
14.924	0.909875	0.383569	0.86297	0.937602
14.944	0.921456	0.382695	0.862628	0.938155
14.964	0.918214	0.381889	0.86297	0.93871
14.984	0.912191	0.383894	0.862628	0.935388
15.004	0.924236	0.379382	0.862775	0.937049
15.024	0.911264	0.380832	0.862237	0.935942
15.044	0.924005	0.377627	0.862139	0.93668
15.064	0.91914	0.376034	0.861894	0.935388
15.084	0.917054	0.377318	0.861992	0.935388
15.104	0.925162	0.375309	0.862139	0.935757
15.124	0.912421	0.380443	0.861747	0.936311
15.144	0.926319	0.379678	0.861943	0.936311
15.164	0.917054	0.38155	0.861601	0.935757
15.184	0.919836	0.382796	0.861894	0.936311
15.204	0.923077	0.379336	0.86165	0.936494
15.224	0.910106	0.380918	0.861797	0.936864
15.244	0.923542	0.377139	0.861992	0.935202
15.264	0.910801	0.37837	0.86165	0.935571
15.284	0.918908	0.378147	0.86165	0.935202
15.304	0.92053	0.377002	0.861503	0.933726
15.325	0.913812	0.380233	0.861015	0.932064
15.345	0.928405	0.376985	0.861308	0.932249
15.365	0.914275	0.37921	0.861015	0.932802
15.385	0.924931	0.377879	0.860965	0.933171
15.405	0.920993	0.377198	0.861552	0.934095
15.425	0.915666	0.380155	0.86121	0.93428
15.445	0.92771	0.377882	0.861601	0.935757
15.465	0.913812	0.382059	0.861357	0.935571
15.485	0.927016	0.380681	0.861601	0.935757
15.505	0.919603	0.381056	0.861699	0.936494
15.525	0.91914	0.382875	0.861308	0.935942
15.545	0.925856	0.379827	0.861455	0.935018
15.565	0.912421	0.383066	0.860868	0.935388
15.585	0.926319	0.380222	0.861552	0.935202
15.605	0.916591	0.380833	0.861259	0.935571
15.625	0.922151	0.380971	0.860721	0.936126
15.645	0.925856	0.377924	0.860965	0.935571
15.665	0.913349	0.381029	0.861161	0.936494
15.685	0.925162	0.378247	0.861405	0.935388
15.705	0.912421	0.380309	0.861308	0.933911
15.725	0.92076	0.38012	0.860965	0.931326
15.745	0.917982	0.378299	0.860868	0.93114
15.765	0.909875	0.381159	0.860526	0.93188
15.785	0.922151	0.377524	0.861015	0.932618
15.805	0.910106	0.379606	0.860623	0.932618
15.825	0.923308	0.378016	0.860232	0.934095
15.845	0.919836	0.377297	0.860379	0.93354
15.865	0.914275	0.379767	0.859841	0.933171
15.885	0.924236	0.376525	0.859939	0.933726
15.905	0.908252	0.379935	0.859988	0.932433
15.925	0.921223	0.378736	0.860232	0.934095
15.945	0.910338	0.378988	0.860037	0.932433
15.965	0.911497	0.379936	0.859792	0.933171
15.985	0.918677	0.376127	0.860281	0.936311
16.005	0.903619	0.378312	0.859939	0.936126
16.025	0.919836	0.374515	0.860917	0.936311
16.045	0.910801	0.375286	0.860183	0.935202
16.065	0.917288	0.376486	0.859743	0.933911
16.085	0.919371	0.376491	0.860183	0.935202
16.105	0.90918	0.381457	0.860085	0.93354
16.125	0.921688	0.379969	0.860574	0.935757
16.146	0.908486	0.38321	0.859695	0.93354
16.166	0.917517	0.381885	0.85989	0.933357
16.186	0.916129	0.379135	0.859792	0.935202
16.206	0.910569	0.381144	0.859597	0.935018
16.226	0.923771	0.37702	0.859939	0.938341
16.246	0.908949	0.378799	0.859548	0.936311
16.266	0.92053	0.376179	0.860085	0.935388
16.286	0.914275	0.37486	0.860477	0.935757
16.306	0.914275	0.376631	0.860037	0.935571
16.326	0.923308	0.372666	0.860281	0.935388
16.346	0.91196	0.375477	0.859743	0.93668
16.366	0.925393	0.373495	0.859743	0.936126
16.386	0.913812	0.37451	0.859645	0.936126
16.406	0.918214	0.375751	0.859205	0.939264
16.426	0.921919	0.373209	0.859499	0.937418
16.446	0.908949	0.37647	0.85945	0.936126
16.466	0.923771	0.373815	0.859401	0.936864
16.486	0.910569	0.375596	0.859401	0.93428
16.506	0.917982	0.375481	0.85945	0.935018
16.526	0.918445	0.372274	0.859548	0.932618
16.546	0.910338	0.374458	0.859352	0.93354
16.566	0.922382	0.370401	0.859352	0.932433
16.586	0.909643	0.37256	0.859205	0.933726
16.606	0.919836	0.371591	0.85901	0.93188
16.626	0.91474	0.370956	0.85901	0.931695
16.646	0.912421	0.374845	0.85901	0.932987
16.666	0.923542	0.372129	0.858521	0.931695
16.686	0.910338	0.375128	0.858912	0.93354
16.706	0.923308	0.37325	0.858423	0.932802
16.726	0.915897	0.372252	0.858228	0.933726
16.746	0.91636	0.37388	0.858325	0.933171
16.766	0.921919	0.370275	0.858032	0.93354
16.786	0.909412	0.373562	0.857984	0.932987
16.806	0.925856	0.370945	0.858228	0.932987
16.826	0.912654	0.371104	0.858081	0.933726
16.846	0.917288	0.371743	0.857885	0.934649
16.867	0.918908	0.368176	0.858032	0.93354
16.887	0.907558	0.370607	0.857543	0.935202
16.907	0.920993	0.366646	0.85769	0.93428
16.927	0.906632	0.36759	0.857446	0.934464
16.947	0.91358	0.367578	0.857446	0.93354
16.967	0.912654	0.365557	0.856859	0.931695
16.987	0.905938	0.368758	0.857054	0.93354
17.007	0.918677	0.366107	0.857299	0.931326
17.027	0.90501	0.369217	0.857299	0.932802
17.047	0.918908	0.368594	0.857592	0.93354
17.067	0.914506	0.367214	0.857641	0.935388
17.087	0.911034	0.369602	0.857543	0.935388
17.107	0.922845	0.365734	0.857299	0.935571
17.127	0.909643	0.368643	0.857152	0.936864
17.147	0.924005	0.367167	0.857397	0.936864
17.167	0.914969	0.367459	0.85725	0.937602
17.187	0.915666	0.369113	0.857446	0.938155
17.207	0.923077	0.365358	0.85725	0.935202
17.227	0.908486	0.368732	0.856517	0.936311
17.247	0.925393	0.367031	0.856712	0.935571
17.267	0.91358	0.36835	0.855832	0.93668
17.287	0.919371	0.370586	0.856224	0.935202
17.307	0.92053	0.368921	0.855979	0.933171
17.327	0.911034	0.372824	0.855441	0.93354
17.347	0.924468	0.369576	0.856224	0.931509
17.367	0.908715	0.370553	0.855979	0.933726
17.387	0.919371	0.369707	0.856224	0.933171
17.407	0.915666	0.368001	0.856761	0.930957
17.428	0.909875	0.372075	0.856468	0.93188
17.448	0.920993	0.370191	0.856761	0.93114
17.468	0.904547	0.373725	0.856614	0.932802
17.488	0.917054	0.374322	0.85681	0.93354
17.508	0.909412	0.374588	0.856614	0.933726
17.528	0.908715	0.377435	0.856664	0.934464
17.548	0.917751	0.372978	0.856908	0.935388
17.568	0.903619	0.374984	0.856272	0.934649
17.588	0.918214	0.372686	0.856419	0.93668
17.608	0.908486	0.371509	0.856468	0.935571
17.628	0.912421	0.372092	0.856468	0.936126
17.648	0.916823	0.368169	0.856957	0.935571
17.668	0.90501	0.371094	0.856419	0.933357
17.688	0.922151	0.368185	0.856419	0.932987
17.708	0.909875	0.368381	0.856565	0.93354
17.728	0.918445	0.368952	0.855979	0.932802
17.748	0.916823	0.366145	0.855979	0.932802
17.768	0.907558	0.369201	0.855686	0.934833
17.788	0.921223	0.36606	0.855735	0.932802
17.808	0.907095	0.367682	0.855686	0.932618
17.828	0.918908	0.367703	0.855539	0.932618
17.848	0.915434	0.366592	0.855832	0.933357
17.868	0.910338	0.370422	0.855588	0.934464
17.888	0.922151	0.368002	0.856077	0.933726
17.908	0.906864	0.370929	0.855735	0.933911
17.928	0.920993	0.370143	0.855588	0.934649
17.948	0.911264	0.368404	0.855441	0.934095
17.968	0.911497	0.369112	0.855246	0.935202
17.988	0.92076	0.364172	0.855099	0.935388
18.008	0.905241	0.36587	0.854854	0.935571
18.028	0.918445	0.362729	0.855246	0.937049
18.048	0.907327	0.361397	0.85505	0.936494
18.068	0.912654	0.362176	0.855099	0.935571
18.089	0.917054	0.359479	0.855686	0.934464
18.109	0.90478	0.364205	0.85461	0.93428
18.129	0.919603	0.363251	0.855099	0.932987
18.149	0.906632	0.366326	0.855441	0.931695
18.169	0.917288	0.368448	0.854854	0.93114
18.189	0.915897	0.366196	0.855832	0.929111
18.209	0.908252	0.368912	0.855246	0.93114
18.229	0.923542	0.365275	0.85593	0.930587
18.249	0.909643	0.366849	0.855588	0.932618
18.269	0.922845	0.366299	0.855686	0.932433
18.289	0.917751	0.363603	0.855539	0.930218
18.309	0.912421	0.366287	0.854854	0.930957
18.329	0.922614	0.363181	0.85505	0.930957
18.349	0.906632	0.365673	0.854659	0.929849
18.369	0.921688	0.365743	0.854854	0.931695
18.389	0.91358	0.366856	0.854757	0.931695
18.409	0.914043	0.370739	0.854708	0.932618
18.429	0.921223	0.36774	0.854952	0.93188
18.449	0.906632	0.37064	0.854659	0.932249
18.469	0.920066	0.368786	0.854952	0.929849
18.489	0.908949	0.369142	0.854854	0.930218
18.509	0.91358	0.37041	0.854708	0.930587
18.529	0.918445	0.367067	0.854757	0.929665
18.549	0.906632	0.369923	0.853975	0.93188
18.569	0.920993	0.366834	0.854268	0.932433
18.589	0.907558	0.367239	0.85373	0.932618
18.609	0.914969	0.367411	0.853584	0.932618
18.629	0.91358	0.364158	0.854122	0.932433
18.649	0.908486	0.366726	0.853388	0.932618
18.67	0.919603	0.36308	0.853828	0.931326
18.69	0.905241	0.364463	0.85329	0.930957
18.71	0.917751	0.364476	0.853877	0.93114
18.73	0.912654	0.364039	0.854415	0.930587
18.75	0.910801	0.368601	0.853534	0.930957
18.77	0.919603	0.367364	0.854219	0.932618
18.79	0.905704	0.371335	0.853779	0.932433
18.81	0.920066	0.37071	0.853877	0.932433
18.83	0.911497	0.370461	0.854122	0.932249
18.85	0.91474	0.372345	0.853339	0.932987
18.87	0.920299	0.368694	0.853926	0.93188
18.89	0.907095	0.371272	0.852997	0.932987
18.91	0.920993	0.368733	0.853388	0.934095
18.93	0.908021	0.369066	0.853681	0.932433
18.95	0.914043	0.369841	0.853681	0.93354
18.97	0.915203	0.366729	0.854561	0.930957
18.99	0.906632	0.369838	0.853388	0.93114
19.01	0.91914	0.366238	0.854072	0.933357
19.03	0.904547	0.366865	0.853975	0.93114
19.05	0.914275	0.367017	0.853975	0.931326
19.07	0.91196	0.363969	0.853779	0.931509
19.09	0.905938	0.366419	0.853094	0.932249
19.11	0.920066	0.361903	0.853681	0.932802
19.13	0.904547	0.363737	0.853584	0.932433
19.15	0.917751	0.363826	0.853192	0.932987
19.17	0.911264	0.362877	0.853388	0.932433
19.19	0.908486	0.365985	0.85285	0.934095
19.21	0.918445	0.362351	0.85285	0.932249
19.23	0.905241	0.364496	0.852802	0.933726
19.25	0.918908	0.362418	0.852997	0.932987
19.271	0.910106	0.361065	0.853192	0.932987
19.291	0.91474	0.363377	0.852899	0.934095
19.311	0.919603	0.362252	0.853339	0.932987
19.331	0.908252	0.367082	0.853192	0.932249
19.351	0.922151	0.365738	0.852997	0.93188
19.371	0.90918	0.366303	0.852655	0.932064
19.391	0.916591	0.368128	0.851921	0.932249
19.411	0.917751	0.365501	0.852508	0.930033
19.431	0.908949	0.368185	0.852264	0.929849
19.451	0.921456	0.365599	0.852899	0.929849
19.471	0.904547	0.36823	0.853046	0.929296
19.491	0.915434	0.369061	0.852703	0.930587
19.511	0.912191	0.366432	0.853144	0.929665
19.531	0.908486	0.368962	0.852948	0.930404
19.551	0.919836	0.365032	0.852703	0.929296
19.571	0.906632	0.365925	0.852752	0.927818
19.591	0.92076	0.363919	0.852752	0.929296
19.611	0.912421	0.361825	0.85285	0.928187
19.631	0.912654	0.364038	0.852655	0.929296
19.651	0.919836	0.360526	0.852802	0.928373
19.671	0.906401	0.363257	0.852508	0.928742
19.691	0.922151	0.36221	0.853094	0.929665
19.711	0.910801	0.362323	0.853241	0.929665
19.731	0.914969	0.36482	0.853241	0.929849
19.751	0.918214	0.362049	0.853632	0.929849
19.771	0.906864	0.365723	0.853144	0.929296
19.791	0.921456	0.364347	0.853632	0.927818
19.811	0.90779	0.365736	0.853339	0.928926
19.831	0.917288	0.367774	0.853339	0.92948
19.851	0.916823	0.365944	0.853241	0.930404
19.871	0.907558	0.369587	0.852899	0.931509
19.891	0.92053	0.366517	0.853144	0.930218
19.911	0.906864	0.366983	0.852508	0.929111
19.931	0.920299	0.366192	0.852899	0.928742
19.951	0.91474	0.363879	0.852703	0.928187
19.971	0.911034	0.366227	0.852899	0.928556
19.992	0.920993	0.363239	0.852948	0.929296
20.012	0.903852	0.365696	0.852459	0.929296
20.032	0.918214	0.364566	0.852362	0.929849
20.052	0.90918	0.363284	0.852019	0.930957
20.072	0.910338	0.365603	0.851579	0.931695
20.092	0.916823	0.362287	0.85197	0.93114
20.112	0.905241	0.365167	0.851579	0.929665
20.132	0.919836	0.363256	0.851335	0.930771
20.152	0.909412	0.363347	0.85109	0.930957
20.172	0.918214	0.3642	0.850601	0.93114
20.192	0.920299	0.360114	0.850895	0.932433
20.212	0.909875	0.363007	0.849526	0.930957
20.232	0.922845	0.36134	0.849672	0.930957
20.252	0.908486	0.363149	0.849771	0.930404
20.272	0.915897	0.364923	0.849575	0.930033
20.292	0.91196	0.363636	0.850504	0.931326
20.312	0.906864	0.368124	0.849672	0.931326
20.332	0.917751	0.36468	0.850113	0.930771
20.352	0.904315	0.365316	0.850357	0.930957
20.372	0.918445	0.364399	0.850113	0.930033
20.392	0.912886	0.362184	0.850895	0.930404
20.412	0.912654	0.365313	0.849966	0.929296
20.432	0.921919	0.362976	0.85065	0.930957
20.452	0.90779	0.367201	0.850406	0.930033
20.472	0.921688	0.368086	0.85021	0.927449
20.492	0.910569	0.368317	0.850944	0.927634
20.512	0.911728	0.371282	0.850748	0.92708
20.532	0.914506	0.36769	0.850748	0.926896
20.552	0.902462	0.369131	0.850308	0.930033
20.572	0.917982	0.364823	0.850406	0.928187
20.592	0.905241	0.362761	0.85065	0.929296
20.612	0.914043	0.36238	0.850553	0.92948
20.632	0.913349	0.357709	0.851237	0.930218
20.652	0.905473	0.360151	0.850992	0.931326
20.673	0.916823	0.358032	0.851335	0.930587
20.693	0.900841	0.359797	0.850992	0.93114
20.713	0.912654	0.360921	0.851237	0.929296
20.733	0.908486	0.358416	0.85109	0.92948
20.753	0.905241	0.362048	0.85109	0.928003
20.773	0.917288	0.35891	0.851481	0.927265
20.793	0.904084	0.360458	0.851237	0.929849
20.813	0.919603	0.359914	0.85153	0.928187
20.833	0.911034	0.358567	0.850992	0.928187
20.853	0.911497	0.36216	0.851188	0.927634
20.873	0.917054	0.359875	0.851237	0.928187
20.893	0.90478	0.363179	0.850846	0.928187
20.913	0.920066	0.362954	0.850944	0.927265
20.933	0.908021	0.36294	0.850504	0.928187
20.953	0.915434	0.365514	0.850406	0.930218
20.973	0.917982	0.362726	0.850553	0.929849
20.993	0.908715	0.366173	0.850259	0.930218
21.013	0.921456	0.364872	0.850357	0.932618
21.033	0.907095	0.365863	0.849966	0.932802
21.053	0.917517	0.367452	0.849966	0.932987
21.073	0.915666	0.36373	0.849868	0.933171
21.093	0.907095	0.365317	0.849917	0.932618
21.113	0.920299	0.360155	0.850161	0.931326
21.133	0.905241	0.359239	0.850064	0.932987
21.153	0.918908	0.358183	0.850406	0.932433
21.173	0.910801	0.354973	0.850113	0.932064
21.193	0.907558	0.358105	0.849868	0.932618
21.213	0.916591	0.355758	0.849966	0.931695
21.233	0.902925	0.358763	0.849917	0.931695
21.253	0.917982	0.359844	0.850161	0.932249
21.273	0.906167	0.358925	0.849819	0.932249
21.294	0.908486	0.362861	0.849575	0.930957
21.314	0.914969	0.360681	0.849672	0.930404
21.334	0.903389	0.364021	0.849428	0.929665
21.354	0.918908	0.362986	0.849917	0.926342
21.374	0.905704	0.362224	0.849868	0.92948
21.394	0.915434	0.363749	0.849672	0.928556
21.414	0.916591	0.359966	0.850064	0.928003
21.434	0.907327	0.362118	0.849721	0.929849
21.454	0.921223	0.35929	0.849868	0.928926
21.474	0.906167	0.359492	0.849917	0.928926
21.494	0.915897	0.361411	0.84933	0.928926
21.514	0.910801	0.35911	0.849477	0.927449
21.534	0.905473	0.362882	0.849379	0.929111
21.554	0.916823	0.360108	0.849672	0.928742
21.574	0.902695	0.361122	0.849966	0.92948
21.594	0.916591	0.360901	0.849575	0.92948
21.614	0.90779	0.358435	0.849624	0.928742
21.634	0.908252	0.361775	0.849135	0.929296
21.654	0.915434	0.358647	0.848939	0.928556
21.674	0.902925	0.361155	0.848988	0.928742
21.694	0.918214	0.361388	0.849037	0.928556
21.714	0.908021	0.36005	0.849037	0.927449
21.734	0.912191	0.361255	0.848793	0.927634
21.754	0.915203	0.356629	0.848841	0.926525
21.774	0.902695	0.358151	0.848646	0.92948
21.794	0.917517	0.355452	0.848304	0.928926
21.815	0.903389	0.353716	0.84845	0.928556
21.835	0.914043	0.355463	0.84845	0.929665
21.855	0.913812	0.353286	0.848304	0.928742
21.875	0.906864	0.357637	0.847961	0.928742
21.895	0.917517	0.356306	0.847717	0.928556
21.915	0.902925	0.357437	0.847961	0.928556
21.935	0.917054	0.357887	0.847717	0.92948
21.955	0.911497	0.354611	0.847668	0.929111
21.975	0.908486	0.357658	0.848059	0.929849
21.995	0.917288	0.354914	0.848255	0.928742
22.015	0.903389	0.357397	0.848793	0.92948
22.035	0.917517	0.358388	0.848108	0.929296
22.055	0.905938	0.356814	0.848108	0.929111
22.075	0.908486	0.359104	0.848304	0.931509
22.095	0.914969	0.354711	0.848059	0.92948
22.115	0.901999	0.355624	0.847864	0.929849
22.135	0.916591	0.35398	0.847668	0.92948
22.155	0.904547	0.352198	0.847766	0.928373
22.175	0.910801	0.355023	0.848353	0.928742
22.195	0.911728	0.352065	0.848401	0.927449
22.215	0.902925	0.356133	0.847912	0.928556
22.235	0.915666	0.355733	0.847766	0.928187
22.255	0.902232	0.355922	0.847766	0.927818
22.275	0.913812	0.357869	0.847864	0.927634
22.295	0.910106	0.354447	0.847717	0.926342
22.315	0.904547	0.356742	0.847619	0.928187
22.335	0.915666	0.35334	0.847424	0.927634
22.355	0.901073	0.353095	0.847473	0.928742
22.375	0.912886	0.353757	0.847619	0.930957
22.395	0.907327	0.351112	0.847326	0.929849
22.415	0.908486	0.354586	0.847571	0.930404
22.435	0.917517	0.352801	0.847571	0.928926
22.455	0.905704	0.35605	0.847522	0.928742
22.475	0.919603	0.357301	0.847473	0.927818
22.496	0.907558	0.356705	0.847228	0.928003
22.516	0.910338	0.36093	0.847668	0.928742
22.536	0.91358	0.358582	0.847326	0.927634
22.556	0.901999	0.360823	0.847619	0.929296
22.576	0.917288	0.359013	0.847375	0.928742
22.596	0.905473	0.356101	0.847179	0.928187
22.616	0.914275	0.35752	0.847277	0.928556
22.636	0.91474	0.353198	0.846788	0.927634
22.656	0.907327	0.35638	0.847571	0.929111
22.676	0.919836	0.355249	0.847571	0.930957
22.696	0.904084	0.355718	0.847717	0.930033
22.716	0.91474	0.358076	0.847766	0.92948
22.736	0.910569	0.355327	0.847766	0.928187
22.756	0.907095	0.359489	0.847326	0.928187
22.776	0.91636	0.358396	0.847522	0.927449
22.796	0.902232	0.360026	0.846935	0.927449
22.816	0.915434	0.361272	0.847033	0.928187
22.836	0.906401	0.357555	0.847081	0.928373
22.856	0.906632	0.358928	0.847228	0.929849
22.876	0.913117	0.354633	0.847571	0.928373
22.896	0.900378	0.355967	0.847179	0.928742
22.916	0.915434	0.356888	0.847375	0.928373
22.936	0.90478	0.356123	0.847228	0.927634
22.956	0.909875	0.360262	0.846984	0.928742
22.976	0.911728	0.356517	0.84713	0.926711
22.996	0.901304	0.357595	0.846739	0.928003
23.016	0.91358	0.354781	0.846739	0.926342
23.036	0.90061	0.352578	0.846837	0.925418
23.056	0.910106	0.35494	0.846788	0.92708
23.076	0.909412	0.35203	0.84713	0.926342
23.096	0.902462	0.356195	0.847081	0.926342
23.117	0.914506	0.355671	0.847033	0.926711
23.137	0.900378	0.356318	0.846544	0.926711
23.157	0.914506	0.358743	0.846446	0.927818
23.177	0.909412	0.355866	0.846837	0.927449
23.197	0.90779	0.36	0.846348	0.92948
23.217	0.916823	0.358066	0.846691	0.928556
23.237	0.903389	0.359482	0.846104	0.928373
23.257	0.917751	0.360419	0.84581	0.92708
23.277	0.908486	0.357794	0.846104	0.926525
23.297	0.910106	0.361357	0.845909	0.928003
23.317	0.914506	0.357628	0.846104	0.92468
23.337	0.904315	0.358386	0.845762	0.927265
23.357	0.919371	0.357432	0.846641	0.926711
23.377	0.906632	0.354461	0.846104	0.926342
23.397	0.912191	0.356807	0.846299	0.926896
23.417	0.913117	0.352804	0.846446	0.925049
23.437	0.905704	0.355162	0.845566	0.926342
23.457	0.91914	0.354868	0.84581	0.925972
23.477	0.903852	0.354552	0.845517	0.926156
23.497	0.912191	0.357567	0.845322	0.926342
23.517	0.908486	0.354697	0.84498	0.925418
23.537	0.902925	0.357594	0.84498	0.927265
23.557	0.91474	0.355351	0.844881	0.92708
23.577	0.900841	0.35561	0.844881	0.928373
23.597	0.913812	0.358409	0.845615	0.928373
23.617	0.907095	0.35687	0.845419	0.926342
23.637	0.90501	0.361659	0.845419	0.928187
23.657	0.914043	0.359483	0.845615	0.925234
23.677	0.901999	0.359881	0.845664	0.926525
23.697	0.915434	0.359227	0.845517	0.926896
23.717	0.905473	0.354694	0.845713	0.925972
23.737	0.911034	0.356981	0.845419	0.929296
23.758	0.916129	0.353379	0.844881	0.928373
23.778	0.902925	0.354901	0.845468	0.928742
23.798	0.915666	0.355344	0.844539	0.928926
23.818	0.902695	0.354246	0.844881	0.929111
23.838	0.911264	0.357491	0.845273	0.930404
23.858	0.909412	0.3546	0.845028	0.927818
23.878	0.901073	0.357161	0.845664	0.929111
23.898	0.913349	0.356097	0.845517	0.925787
23.918	0.899219	0.355067	0.845664	0.926525
23.938	0.91196	0.357248	0.845713	0.927449
23.958	0.907327	0.353587	0.845517	0.924865
23.978	0.90478	0.356382	0.846055	0.925787
23.998	0.91474	0.353673	0.845713	0.925603
24.018	0.900147	0.353339	0.846006	0.926156
24.038	0.912886	0.353584	0.845762	0.926525
24.058	0.906401	0.349864	0.845273	0.927265
24.078	0.905704	0.353149	0.845615	0.928926
24.098	0.911497	0.350575	0.845224	0.928742
24.118	0.898756	0.351649	0.845028	0.930771
24.138	0.913117	0.352995	0.844686	0.931326
24.158	0.902695	0.351829	0.844539	0.930771
24.178	0.907095	0.356844	0.844735	0.929849
24.198	0.91196	0.35448	0.844344	0.929296
24.218	0.902695	0.356866	0.844149	0.928742
24.238	0.914275	0.356653	0.844051	0.929111
24.258	0.901073	0.355132	0.843806	0.927265
24.278	0.910569	0.357606	0.844099	0.928187
24.298	0.90779	0.354391	0.844002	0.926711
24.318	0.903852	0.357285	0.843855	0.930957
24.338	0.917054	0.356196	0.844491	0.929111
24.358	0.903619	0.355117	0.844099	0.930033
24.378	0.91636	0.356468	0.843855	0.931509
24.398	0.908252	0.352978	0.844246	0.929296
24.418	0.907327	0.355973	0.844002	0.929665
24.438	0.914506	0.353895	0.844393	0.930404
24.458	0.900841	0.354699	0.844442	0.928742
24.479	0.91474	0.356219	0.844931	0.929665
24.499	0.906632	0.353821	0.844881	0.928742
24.519	0.909875	0.357126	0.844833	0.929665
24.539	0.915203	0.354079	0.845419	0.927449
24.559	0.90478	0.354629	0.844881	0.928926
24.579	0.918908	0.353195	0.845126	0.928187
24.599	0.904315	0.348982	0.844442	0.926525
24.619	0.911034	0.350039	0.844393	0.928373
24.639	0.910569	0.345325	0.844686	0.925787
24.659	0.901767	0.347186	0.844442	0.926342
24.679	0.91636	0.346895	0.844686	0.927818
24.699	0.902925	0.34602	0.844442	0.927449
24.719	0.912886	0.349219	0.844295	0.929849
24.739	0.908021	0.346176	0.844344	0.927818
24.759	0.905473	0.349191	0.844246	0.929665
24.779	0.915203	0.347944	0.844784	0.927265
24.799	0.901536	0.34751	0.844637	0.927634
24.819	0.914275	0.349731	0.844344	0.928187
24.839	0.906632	0.347313	0.844344	0.925418
24.859	0.906864	0.351032	0.844589	0.926896
24.879	0.914275	0.349579	0.844686	0.925049
24.899	0.902925	0.350858	0.844931	0.925787
24.919	0.916129	0.352122	0.844295	0.92708
24.939	0.90478	0.348947	0.844099	0.926342
24.959	0.909412	0.351836	0.844051	0.927634
24.979	0.910569	0.348566	0.843562	0.926525
24.999	0.899684	0.350876	0.843464	0.925787
25.019	0.914043	0.353033	0.843415	0.924494
25.039	0.901536	0.352958	0.843464	0.923389
25.059	0.910569	0.357712	0.843317	0.925418
25.079	0.90918	0.354662	0.843268	0.922096
25.099	0.902925	0.356052	0.843464	0.924125
25.119	0.915434	0.354189	0.843366	0.924125
25.14	0.90061	0.350878	0.843073	0.924125
25.16	0.910801	0.352722	0.842584	0.926156
25.18	0.906401	0.34947	0.842486	0.924865
25.2	0.90501	0.352784	0.842437	0.926342
25.22	0.915203	0.351886	0.842242	0.925418
25.24	0.901767	0.352394	0.842779	0.925418
25.26	0.915434	0.355543	0.842779	0.926711
25.28	0.905473	0.35274	0.843073	0.925603
25.3	0.909412	0.355837	0.842877	0.927449
25.32	0.914506	0.353513	0.842682	0.928556
25.34	0.902462	0.353856	0.842829	0.927818
25.36	0.916129	0.354707	0.842389	0.927265
25.38	0.902925	0.351793	0.843219	0.926342
25.4	0.908486	0.356052	0.842926	0.927634
25.42	0.910338	0.354573	0.842584	0.925603
25.44	0.900378	0.356573	0.842486	0.926896
25.46	0.913812	0.356816	0.842144	0.928742
25.48	0.900147	0.35417	0.842535	0.927449
25.5	0.911728	0.356479	0.842779	0.928187
25.52	0.908715	0.352437	0.843219	0.926525
25.54	0.901999	0.354973	0.843073	0.926525
25.56	0.914969	0.355526	0.842829	0.926156
25.58	0.902232	0.355228	0.842877	0.926342
25.6	0.915203	0.358091	0.843024	0.926896
25.62	0.909875	0.353969	0.842975	0.925418
25.64	0.905473	0.355224	0.842682	0.927265
25.66	0.914043	0.351894	0.842682	0.928926
25.68	0.901767	0.350335	0.842339	0.927818
25.7	0.916823	0.352159	0.842437	0.929111
25.72	0.907095	0.34938	0.842437	0.926896
25.74	0.910106	0.352912	0.841753	0.928003
25.76	0.914043	0.351132	0.841851	0.928003
25.78	0.903158	0.352289	0.841557	0.928187
25.8	0.91914	0.35341	0.8419	0.928556
25.82	0.90478	0.350106	0.842291	0.926711
25.84	0.911034	0.352967	0.842144	0.928003
25.861	0.910569	0.350111	0.842486	0.927818
25.881	0.900378	0.351398	0.842584	0.928556
25.901	0.913117	0.350906	0.842486	0.928742
25.921	0.899684	0.348428	0.842633	0.929296
25.941	0.911034	0.350725	0.842242	0.929111
25.961	0.906401	0.347023	0.842242	0.928742
25.981	0.901767	0.348417	0.842242	0.928373
26.001	0.912886	0.346698	0.842389	0.928003
26.021	0.899684	0.345746	0.842633	0.928373
26.041	0.91358	0.348723	0.842046	0.929849
26.061	0.905473	0.345475	0.841997	0.928187
26.081	0.903389	0.348849	0.842095	0.928187
26.101	0.908949	0.347398	0.842046	0.928556
26.121	0.897365	0.347497	0.842291	0.927818
26.141	0.91196	0.349104	0.841753	0.928003
26.161	0.90061	0.345334	0.841411	0.925972
26.181	0.907095	0.348043	0.84146	0.927265
26.201	0.910569	0.345486	0.841166	0.925234
26.221	0.901304	0.346514	0.841117	0.925787
26.241	0.91636	0.347891	0.841166	0.925787
26.261	0.903389	0.346394	0.841166	0.925234
26.281	0.912191	0.350505	0.841655	0.925603
26.301	0.912421	0.34753	0.841753	0.925603
26.321	0.905241	0.348516	0.841997	0.924311
26.341	0.917054	0.346981	0.841948	0.922834
26.361	0.900841	0.343943	0.842046	0.922834
26.381	0.911728	0.345792	0.842339	0.923758
26.401	0.905704	0.342039	0.841557	0.923389
26.421	0.905241	0.346095	0.841655	0.924125
26.441	0.917054	0.34665	0.841948	0.924865
26.462	0.901536	0.347	0.841606	0.924125
26.482	0.91474	0.350408	0.842291	0.926156
26.502	0.905241	0.347952	0.8419	0.925418
26.522	0.906167	0.35129	0.8419	0.925972
26.542	0.911497	0.349401	0.842144	0.926525
26.562	0.898293	0.349919	0.841948	0.925787
26.582	0.911728	0.352113	0.841948	0.926342
26.602	0.898525	0.349432	0.841997	0.926342
26.622	0.905241	0.35352	0.841068	0.928926
26.642	0.907558	0.351356	0.84146	0.928373
26.662	0.896671	0.353167	0.84146	0.928187
26.682	0.910338	0.354443	0.841068	0.928926
26.702	0.896671	0.352153	0.841362	0.928003
26.722	0.907095	0.355009	0.840971	0.928373
26.742	0.905473	0.350454	0.841313	0.927818
26.762	0.901999	0.350293	0.840971	0.925787
26.782	0.914506	0.346922	0.840873	0.925787
26.802	0.899219	0.341946	0.840433	0.925049
26.822	0.911497	0.34337	0.840726	0.926156
26.842	0.903158	0.339847	0.840677	0.923018
26.862	0.901767	0.343612	0.840775	0.923942
26.882	0.909875	0.344473	0.840629	0.924865
26.902	0.895745	0.3457	0.840677	0.924865
26.922	0.909412	0.35006	0.840824	0.925603
26.942	0.90061	0.347615	0.84014	0.924865
26.962	0.904547	0.351448	0.840286	0.923758
26.982	0.910569	0.350701	0.84014	0.925234
27.002	0.899913	0.351703	0.839846	0.92468
27.022	0.914506	0.354187	0.840775	0.923942
27.042	0.902462	0.350536	0.840531	0.923758
27.063	0.90918	0.352944	0.840531	0.92468
27.083	0.910106	0.349445	0.840922	0.923203
27.103	0.901073	0.349271	0.840335	0.924494
27.123	0.914043	0.349735	0.840873	0.925049
27.143	0.899913	0.347902	0.840726	0.925234
27.163	0.908949	0.351598	0.840775	0.925787
27.183	0.906632	0.34906	0.840922	0.925972
27.203	0.903852	0.35051	0.840629	0.923942
27.223	0.915203	0.351054	0.840531	0.923572
27.243	0.899451	0.350065	0.840824	0.923389
27.263	0.911728	0.353781	0.840775	0.925603
27.283	0.903852	0.351887	0.840629	0.926342
27.303	0.905473	0.355762	0.840433	0.926896
27.323	0.912191	0.354006	0.840286	0.927634
27.343	0.899684	0.351954	0.839798	0.924865
27.363	0.915434	0.351895	0.839846	0.925418
27.383	0.904315	0.346043	0.840042	0.924125
27.403	0.909643	0.346265	0.839798	0.923018
27.423	0.912654	0.341784	0.840286	0.924865
27.443	0.901536	0.340619	0.84014	0.925418
27.463	0.91474	0.342058	0.840188	0.926896
27.483	0.901536	0.339671	0.840433	0.926156
27.503	0.910106	0.344164	0.840286	0.926525
27.523	0.908021	0.341842	0.839846	0.925972
27.543	0.900147	0.342827	0.840237	0.925418
27.563	0.912191	0.34348	0.840286	0.928187
27.583	0.898756	0.34141	0.840091	0.927265
27.603	0.910338	0.345399	0.839846	0.928003
27.623	0.903852	0.343573	0.840188	0.926896
27.643	0.903619	0.347357	0.840384	0.925234
27.663	0.912421	0.348522	0.840042	0.925234
27.683	0.899684	0.347496	0.840188	0.925603
27.703	0.913349	0.350809	0.8397	0.926711
27.723	0.903158	0.348213	0.839602	0.925603
27.744	0.905241	0.352086	0.839944	0.925787
27.764	0.909643	0.351817	0.840042	0.925787
27.784	0.899219	0.35212	0.84058	0.923758
27.804	0.91358	0.355051	0.840237	0.924125
27.824	0.900378	0.351871	0.84014	0.925049
27.844	0.906632	0.354248	0.84014	0.923758
27.864	0.908252	0.351246	0.839993	0.924311
27.884	0.899451	0.350607	0.839846	0.923942
27.904	0.913349	0.351722	0.839651	0.924125
27.924	0.899684	0.348922	0.839602	0.925234
27.944	0.909643	0.352412	0.839455	0.925603
27.964	0.905473	0.34962	0.839798	0.923203
27.984	0.899913	0.350491	0.84014	0.924125
28.004	0.912191	0.350479	0.840335	0.925049
28.024	0.899219	0.347578	0.840042	0.925972
28.044	0.912421	0.349744	0.840433	0.926525
28.064	0.903158	0.345918	0.839944	0.925972
28.084	0.90478	0.347331	0.840237	0.925234
28.104	0.911034	0.345747	0.840384	0.927449
28.124	0.899451	0.343507	0.839846	0.924125
28.144	0.912654	0.346378	0.839944	0.925972
28.164	0.901767	0.342927	0.839455	0.925049
28.184	0.906632	0.346193	0.839895	0.922834
28.204	0.90918	0.345522	0.839406	0.925049
28.224	0.898293	0.345302	0.839357	0.925234
28.244	0.911264	0.347613	0.839748	0.926156
28.264	0.897365	0.343793	0.839651	0.925787
28.284	0.906632	0.347064	0.840042	0.925234
28.304	0.905241	0.345485	0.8397	0.924125
28.324	0.898062	0.345476	0.840188	0.924125
28.344	0.91196	0.347719	0.839944	0.924865
28.364	0.899219	0.345964	0.839846	0.923942
28.384	0.910106	0.349987	0.839553	0.925418
28.404	0.90501	0.347777	0.838869	0.925049
28.424	0.901767	0.349215	0.838624	0.925234
28.444	0.911497	0.350465	0.838575	0.925603
28.465	0.896902	0.348557	0.839113	0.924865
28.485	0.910801	0.351693	0.839064	0.924125
28.505	0.90061	0.348585	0.838722	0.923018
28.525	0.902462	0.349976	0.839504	0.925603
28.545	0.910106	0.348348	0.838673	0.923572
28.565	0.896441	0.346329	0.838966	0.925603
28.585	0.910338	0.348348	0.839113	0.927634
28.605	0.897136	0.345429	0.838722	0.927265
28.625	0.903158	0.349472	0.839455	0.926896
28.645	0.905938	0.348803	0.838624	0.925972
28.665	0.896208	0.347807	0.839162	0.926342
28.685	0.910338	0.348603	0.839162	0.927634
28.705	0.895978	0.344289	0.839308	0.926525
28.725	0.90779	0.34605	0.839455	0.92708
28.745	0.905473	0.342522	0.839015	0.926896
28.765	0.90061	0.34286	0.839015	0.92708
28.785	0.911034	0.344968	0.838771	0.928556
28.805	0.89505	0.342906	0.838673	0.927449
28.825	0.907327	0.347065	0.838526	0.928187
28.845	0.901536	0.345515	0.838331	0.92708
28.865	0.900378	0.3476	0.838575	0.926525
28.885	0.908252	0.34701	0.838184	0.926342
28.905	0.896441	0.344586	0.838478	0.925603
28.925	0.910569	0.346295	0.838526	0.926342
28.945	0.899913	0.341928	0.838233	0.926342
28.965	0.902925	0.343371	0.838428	0.926896
28.985	0.908252	0.341792	0.838233	0.926896
29.005	0.897136	0.340351	0.838282	0.926711
29.025	0.91196	0.341871	0.838478	0.928187
29.045	0.898756	0.337234	0.837988	0.928742
29.065	0.906632	0.339076	0.838575	0.928187
29.086	0.905938	0.336483	0.838428	0.927818
29.106	0.898293	0.33703	0.838428	0.926711
29.126	0.91196	0.339971	0.838526	0.926525
29.146	0.896441	0.339033	0.838478	0.925972
29.166	0.908949	0.344967	0.839015	0.929111
29.186	0.904315	0.344323	0.839064	0.927818
29.206	0.900378	0.346342	0.839162	0.927818
29.226	0.913117	0.348147	0.838966	0.928926
29.246	0.898988	0.345844	0.839015	0.926711
29.266	0.911497	0.349132	0.839357	0.927634
29.286	0.903852	0.345693	0.838771	0.927449
29.306	0.904315	0.347276	0.839406	0.926525
29.326	0.911264	0.346775	0.839162	0.926525
29.346	0.897599	0.344329	0.83882	0.92468
29.366	0.913349	0.346807	0.838917	0.92468
29.386	0.901073	0.343236	0.838771	0.92468
29.406	0.905241	0.345845	0.839211	0.923018
29.426	0.909643	0.344849	0.838771	0.924311
29.446	0.899684	0.34407	0.838526	0.923018
29.466	0.91358	0.34711	0.83838	0.923942
29.486	0.901073	0.344902	0.838135	0.924494
29.506	0.908715	0.349931	0.838478	0.92468
29.526	0.908486	0.349868	0.838233	0.924311
29.546	0.901767	0.351263	0.838282	0.922649
29.566	0.914275	0.354755	0.838331	0.923389
29.586	0.898756	0.352272	0.838086	0.923942
29.606	0.909643	0.355788	0.83838	0.925972
29.626	0.904084	0.352855	0.838624	0.925603
29.646	0.900841	0.353405	0.838086	0.923758
29.666	0.910801	0.353696	0.837842	0.923572
29.686	0.896902	0.349504	0.837402	0.923203
29.706	0.910569	0.351363	0.837744	0.925049
29.726	0.904084	0.347236	0.83794	0.923942
29.746	0.904547	0.347991	0.837793	0.924311
29.766	0.912191	0.347562	0.837744	0.923572
29.787	0.898525	0.345264	0.837793	0.92228
29.807	0.912421	0.34805	0.837744	0.923572
29.827	0.901073	0.344588	0.837353	0.921911
29.847	0.904315	0.347224	0.837402	0.92228
29.867	0.90779	0.347344	0.837646	0.923758
29.887	0.89783	0.347105	0.837793	0.922649
29.907	0.911497	0.349517	0.837451	0.923203
29.927	0.898293	0.346064	0.837646	0.923942
29.947	0.907095	0.347654	0.837549	0.923203
29.967	0.905241	0.343814	0.837304	0.924311
29.987	0.897599	0.342587	0.837744	0.922465
30.007	0.908486	0.343069	0.837646	0.921911
30.027	0.893197	0.339602	0.837744	0.922465
30.047	0.90478	0.342608	0.8375	0.923018
30.067	0.901304	0.340025	0.837353	0.922834
30.087	0.900841	0.34145	0.837598	0.923203
30.107	0.90918	0.341466	0.837402	0.923572
30.127	0.89505	0.338976	0.837451	0.922465
30.147	0.909412	0.343062	0.837549	0.924494
30.167	0.901304	0.340045	0.837108	0.923203
30.187	0.902462	0.341989	0.837206	0.923758
30.207	0.907558	0.340888	0.837108	0.924865
30.227	0.896441	0.338335	0.837206	0.92468
30.247	0.910338	0.340559	0.83662	0.925049
30.267	0.900841	0.336609	0.836864	0.923389
30.287	0.906401	0.34012	0.837011	0.923389
30.307	0.908949	0.340433	0.836375	0.924494
30.327	0.899684	0.341079	0.83706	0.923942
30.348	0.911497	0.344513	0.837304	0.924494
30.368	0.898756	0.341711	0.837353	0.923203
30.388	0.909875	0.345081	0.8375	0.923572
30.408	0.908021	0.344021	0.837108	0.925418
30.428	0.898988	0.345609	0.837646	0.924125
30.448	0.908715	0.348779	0.837304	0.926342
30.468	0.89505	0.346574	0.837256	0.924865
30.488	0.905938	0.350234	0.837206	0.924494
30.508	0.901304	0.347756	0.837011	0.925234
30.528	0.898756	0.348929	0.837402	0.92468
30.548	0.907095	0.348784	0.837402	0.923389
30.568	0.89343	0.346609	0.837451	0.924865
30.588	0.90779	0.350049	0.837451	0.922649
30.608	0.899913	0.346522	0.837304	0.922649
30.628	0.904084	0.347966	0.837402	0.920618
30.648	0.910569	0.34672	0.837108	0.923018
30.668	0.89783	0.34527	0.836473	0.923758
30.688	0.910569	0.347853	0.836913	0.923389
30.708	0.898988	0.344375	0.836815	0.924311
30.728	0.904315	0.347391	0.836962	0.923758
30.748	0.904547	0.34578	0.837011	0.925234
30.768	0.896208	0.345235	0.83662	0.923758
30.788	0.909875	0.347165	0.836815	0.926525
30.808	0.898293	0.343728	0.836766	0.927265
30.828	0.90779	0.347321	0.836668	0.925787
30.848	0.904084	0.3449	0.836913	0.928187
30.868	0.899684	0.344699	0.83662	0.926525
30.888	0.910338	0.345532	0.836718	0.927818
30.908	0.896671	0.342156	0.83662	0.927634
30.928	0.909412	0.345636	0.836864	0.92708
30.948	0.902232	0.342177	0.837108	0.927449
30.968	0.901767	0.34341	0.837256	0.926156
30.988	0.90918	0.343263	0.837256	0.927265
31.009	0.896902	0.341227	0.836864	0.924125
31.029	0.910106	0.343703	0.837157	0.923942
31.049	0.900378	0.340966	0.836864	0.924311
31.069	0.902695	0.3433	0.836913	0.922649
31.089	0.906864	0.343056	0.837256	0.923572
31.109	0.896671	0.342333	0.836522	0.923203
31.129	0.909643	0.345051	0.836326	0.923572
31.149	0.896902	0.341836	0.835886	0.925418
31.169	0.90501	0.345667	0.836082	0.923942
31.189	0.903389	0.344315	0.835886	0.924125
31.209	0.896441	0.344767	0.835642	0.925787
31.229	0.908715	0.345606	0.836278	0.924865
31.249	0.895513	0.341407	0.835886	0.924494
31.269	0.90779	0.343724	0.836278	0.923572
31.289	0.901767	0.339952	0.836473	0.92468
31.309	0.898525	0.339398	0.83662	0.922834
31.329	0.90779	0.339112	0.836326	0.922465
31.349	0.895745	0.336127	0.836033	0.924125
31.369	0.908486	0.339615	0.835886	0.921172
31.389	0.899451	0.337325	0.835936	0.923018
31.409	0.901536	0.340043	0.835936	0.923942
31.429	0.90918	0.341273	0.835495	0.923942
31.449	0.898062	0.340718	0.835593	0.924311
31.469	0.910106	0.344817	0.835446	0.923389
31.489	0.898062	0.342176	0.835544	0.923018
31.509	0.903852	0.345833	0.835984	0.92228
31.529	0.90779	0.345683	0.836131	0.923018
31.549	0.899913	0.346645	0.835886	0.923203
31.569	0.909643	0.349822	0.836131	0.921358
31.589	0.897136	0.346264	0.836326	0.921358
31.609	0.907558	0.348658	0.836375	0.921727
31.629	0.903389	0.346311	0.836278	0.922096
31.649	0.898293	0.3458	0.836131	0.924865
31.669	0.909875	0.346991	0.835544	0.923758
31.689	0.896441	0.342993	0.835838	0.925603
31.709	0.908021	0.346248	0.835691	0.925787
31.729	0.901304	0.343235	0.835153	0.926342
31.749	0.901767	0.343855	0.835642	0.927449
31.769	0.908252	0.344517	0.835691	0.926156
31.789	0.894819	0.341972	0.835691	0.925787
31.81	0.90918	0.345111	0.836131	0.924311
31.83	0.900147	0.341189	0.835838	0.923572
31.85	0.903389	0.34228	0.835789	0.925972
31.87	0.90779	0.340785	0.835789	0.926342
31.89	0.89783	0.337927	0.835789	0.92708
31.91	0.911034	0.340178	0.835838	0.926342
31.93	0.900378	0.337709	0.835007	0.924125
31.95	0.908949	0.341973	0.835349	0.923572
31.97	0.90918	0.342368	0.835349	0.924125
31.99	0.900378	0.343271	0.835398	0.921358
32.01	0.91196	0.347876	0.835495	0.92228
32.03	0.897365	0.346513	0.835202	0.922834
32.05	0.90779	0.350173	0.835446	0.922649
32.07	0.904084	0.347026	0.835398	0.925234
32.09	0.901073	0.34607	0.834908	0.923942
32.11	0.910569	0.346681	0.835349	0.92468
32.13	0.897136	0.342891	0.834664	0.923572
32.15	0.908715	0.345882	0.835446	0.923018
32.17	0.900147	0.343418	0.835202	0.924865
32.19	0.902232	0.345872	0.835202	0.923018
32.21	0.907095	0.346657	0.835789	0.923018
32.23	0.895978	0.344091	0.834664	0.921358
32.25	0.90918	0.346916	0.835642	0.920065
32.27	0.898062	0.342961	0.835055	0.920987
32.29	0.904547	0.344797	0.834908	0.920434
32.31	0.907095	0.344289	0.835691	0.920803
32.33	0.896208	0.342844	0.834958	0.920987
32.35	0.908252	0.345286	0.835104	0.920065
32.37	0.895745	0.340398	0.834615	0.920618
32.39	0.904547	0.341923	0.834664	0.922834
32.41	0.901304	0.339568	0.834762	0.921541
32.431	0.896441	0.336879	0.834518	0.922465
32.451	0.906167	0.338145	0.834273	0.920803
32.471	0.892965	0.334487	0.83442	0.923018
32.491	0.905704	0.338467	0.834273	0.923018
32.511	0.901304	0.337462	0.833882	0.921358
32.531	0.901073	0.338791	0.834518	0.92228
32.551	0.90779	0.341519	0.834273	0.921358
32.571	0.895282	0.3396	0.834762	0.921911
32.591	0.909643	0.342948	0.834371	0.92228
32.611	0.899451	0.341104	0.834371	0.921358
32.631	0.901767	0.342352	0.834469	0.922465
32.651	0.905241	0.342364	0.834566	0.92228
32.671	0.896902	0.339902	0.834126	0.92228
32.691	0.909875	0.343142	0.834371	0.922649
32.711	0.897365	0.340771	0.834664	0.92228
32.731	0.905241	0.343908	0.834908	0.923203
32.751	0.904315	0.343988	0.834811	0.922649
32.771	0.897599	0.342812	0.835251	0.923758
32.791	0.909643	0.345314	0.835544	0.922834
32.811	0.897136	0.341244	0.835446	0.924125
32.831	0.906167	0.343488	0.835251	0.923203
32.851	0.902462	0.342658	0.835202	0.924494
32.871	0.899684	0.343775	0.835691	0.925603
32.891	0.908715	0.347773	0.835202	0.926525
32.911	0.896208	0.345503	0.835153	0.926525
32.931	0.908021	0.348448	0.835007	0.926896
32.951	0.901304	0.345904	0.834811	0.92708
32.971	0.901536	0.345559	0.835446	0.926896
32.991	0.908486	0.345749	0.835349	0.925418
33.012	0.896441	0.342788	0.835251	0.923942
33.032	0.910106	0.345164	0.835544	0.92228
33.052	0.90061	0.341021	0.834811	0.92228
33.072	0.905704	0.341379	0.834811	0.922834
33.092	0.90918	0.341761	0.834762	0.921358
33.112	0.899219	0.340111	0.834958	0.921172
33.132	0.912421	0.343601	0.8353	0.920249
33.152	0.900147	0.340869	0.835349	0.92228
33.172	0.906632	0.343633	0.835838	0.923389
33.192	0.905704	0.34205	0.835055	0.922465
33.212	0.898525	0.338724	0.834908	0.923203
33.232	0.909412	0.33909	0.834713	0.923942
33.252	0.895282	0.334796	0.834958	0.920618
33.272	0.906632	0.337725	0.834469	0.921541
33.292	0.899913	0.337641	0.835007	0.921727
33.312	0.895978	0.339183	0.834615	0.923018
33.332	0.905938	0.342124	0.834615	0.922649
33.352	0.892502	0.33931	0.834664	0.922834
33.372	0.905241	0.342047	0.83442	0.923758
33.392	0.898293	0.339266	0.83486	0.923389
33.412	0.898988	0.339615	0.835104	0.923018
33.432	0.905241	0.340766	0.835544	0.923203
33.452	0.893197	0.339285	0.835007	0.925049
33.472	0.907095	0.343042	0.835153	0.925603
33.492	0.897365	0.339818	0.83486	0.925234
33.512	0.903158	0.340447	0.834566	0.925972
33.532	0.90478	0.338645	0.834908	0.924494
33.552	0.896208	0.335992	0.83442	0.924311
33.573	0.908486	0.337664	0.834762	0.922649
33.593	0.896902	0.333445	0.834078	0.921358
33.613	0.90779	0.335497	0.834322	0.92228
33.633	0.905704	0.334259	0.834126	0.920987
33.653	0.899684	0.333926	0.83442	0.920618
33.673	0.910338	0.338325	0.834664	0.920803
33.693	0.897136	0.336952	0.834322	0.920434
33.713	0.908021	0.342591	0.834958	0.920803
33.733	0.900147	0.342683	0.834615	0.921172
33.753	0.896902	0.344331	0.834811	0.92228
33.773	0.905704	0.347078	0.834811	0.922096
33.793	0.89343	0.343754	0.834224	0.923018
33.813	0.907327	0.346337	0.83442	0.922096
33.833	0.899451	0.3437	0.834566	0.921911
33.853	0.901304	0.344658	0.834322	0.921172
33.873	0.905938	0.344952	0.834762	0.921172
33.893	0.895745	0.342245	0.83398	0.921172
33.913	0.909875	0.344734	0.834029	0.919327
33.933	0.899219	0.341274	0.833931	0.919141
33.953	0.906401	0.343079	0.833687	0.921172
33.973	0.905704	0.343044	0.833882	0.919327
33.993	0.898062	0.341697	0.833491	0.920803
34.013	0.910338	0.344235	0.833931	0.921358
34.034	0.896902	0.340223	0.833833	0.920434
34.054	0.906401	0.342459	0.834126	0.922096
34.074	0.904084	0.340445	0.834566	0.922465
34.094	0.899451	0.339156	0.834322	0.92468
34.114	0.909412	0.341622	0.834469	0.923758
34.134	0.896902	0.338442	0.834078	0.92468
34.154	0.908486	0.34137	0.834126	0.922096
34.174	0.90061	0.338325	0.834273	0.923389
34.194	0.899219	0.33839	0.834029	0.921727
34.214	0.908021	0.340142	0.834078	0.920618
34.234	0.895978	0.337734	0.833687	0.922096
34.254	0.908486	0.341746	0.833833	0.921358
34.274	0.898988	0.339258	0.833638	0.920987
34.294	0.901536	0.340215	0.833736	0.921358
34.314	0.903852	0.340625	0.833491	0.920987
34.334	0.892965	0.337654	0.833344	0.921911
34.354	0.905938	0.340312	0.833344	0.920803
34.374	0.894356	0.336788	0.833247	0.919881
34.394	0.901536	0.338329	0.833833	0.920249
34.414	0.901999	0.337714	0.833784	0.92228
34.434	0.895513	0.335757	0.833882	0.921358
34.454	0.907095	0.338905	0.833344	0.921358
34.474	0.894819	0.336117	0.833295	0.922096
34.494	0.907095	0.338825	0.833638	0.921172
34.514	0.902695	0.337855	0.833638	0.922096
34.534	0.898988	0.338123	0.833589	0.921911
34.554	0.907327	0.339914	0.83354	0.922096
34.574	0.89505	0.33619	0.833247	0.922096
34.594	0.90779	0.338587	0.833589	0.922834
34.614	0.898062	0.336444	0.832709	0.923203
34.634	0.901999	0.336791	0.833002	0.92228
34.654	0.908021	0.338155	0.832709	0.922465
34.674	0.896671	0.335392	0.832758	0.920618
34.695	0.910338	0.339265	0.833344	0.920434
34.715	0.899451	0.335481	0.833002	0.921172
34.735	0.903852	0.335438	0.833393	0.919696
34.755	0.904547	0.334228	0.833295	0.920987
34.775	0.89505	0.330867	0.833295	0.920987
34.795	0.908021	0.333916	0.833882	0.919696
34.815	0.894356	0.331366	0.833344	0.920618
34.835	0.902695	0.334609	0.833344	0.920065
34.855	0.901536	0.336282	0.832709	0.920065
34.875	0.896208	0.336933	0.8331	0.920065
34.895	0.906167	0.341073	0.8331	0.919696
34.915	0.89343	0.339021	0.832855	0.920434
34.935	0.905938	0.342086	0.833149	0.919696
34.955	0.900378	0.340533	0.833002	0.920618
34.975	0.901304	0.339665	0.832562	0.921541
34.995	0.90918	0.341706	0.8331	0.919327
35.015	0.895282	0.338043	0.832758	0.921358
35.035	0.907095	0.341117	0.832806	0.920249
35.055	0.898062	0.339356	0.832513	0.921541
35.075	0.903389	0.341282	0.832171	0.921172
35.095	0.905241	0.343701	0.832464	0.921358
35.115	0.895745	0.341854	0.832416	0.920618
35.135	0.907558	0.345283	0.832611	0.919696
35.155	0.895513	0.341588	0.832562	0.919696
35.175	0.903158	0.340076	0.832562	0.920987
35.195	0.901999	0.337717	0.832806	0.921727
35.215	0.894819	0.333986	0.832806	0.923018
35.235	0.90779	0.336618	0.832806	0.922465
35.255	0.895978	0.334366	0.833002	0.922465
35.275	0.906632	0.337666	0.832806	0.922096
35.295	0.903852	0.337506	0.832905	0.922649
35.315	0.90061	0.336684	0.833051	0.92228
35.335	0.910801	0.338939	0.833002	0.920803
35.356	0.898525	0.335706	0.832953	0.920987
35.376	0.91196	0.339278	0.83266	0.920618
35.396	0.901767	0.338779	0.832905	0.920803
35.416	0.903389	0.340058	0.833491	0.921541
35.436	0.909643	0.343098	0.833149	0.922096
35.456	0.896902	0.340799	0.833247	0.924125
35.476	0.909643	0.344299	0.833051	0.924125
35.496	0.897365	0.340891	0.832464	0.92228
35.516	0.901999	0.340837	0.8331	0.923572
35.536	0.902462	0.34128	0.832806	0.922649
35.556	0.892039	0.33733	0.832513	0.923942
35.576	0.905938	0.339796	0.832367	0.924311
35.596	0.892039	0.336473	0.832122	0.924494
35.616	0.90061	0.337754	0.832367	0.923572
35.636	0.900378	0.337555	0.832367	0.923203
35.656	0.895282	0.334469	0.831976	0.922834
35.676	0.90779	0.337821	0.832367	0.923203
35.696	0.894819	0.335145	0.832464	0.922465
35.716	0.906401	0.338171	0.832562	0.923203
35.736	0.898756	0.33858	0.832758	0.920803
35.756	0.898062	0.338808	0.832513	0.920803
35.776	0.907558	0.342716	0.832758	0.919327
35.796	0.893197	0.341041	0.832562	0.92228
35.816	0.905704	0.34403	0.832122	0.921727
35.836	0.896208	0.342219	0.832024	0.921911
35.856	0.898988	0.341204	0.832367	0.923389
35.876	0.905473	0.342083	0.832318	0.921911
35.896	0.893893	0.338358	0.832171	0.921541
35.916	0.90779	0.341469	0.832855	0.920249
35.936	0.89505	0.339271	0.832367	0.920434
35.956	0.901767	0.341323	0.832318	0.920618
35.976	0.902462	0.342336	0.832464	0.919696
35.996	0.89343	0.340396	0.832073	0.921911
36.016	0.907327	0.343246	0.832367	0.921727
36.036	0.891576	0.339725	0.832269	0.922096
36.056	0.901073	0.341657	0.832073	0.922096
36.076	0.898293	0.341603	0.832073	0.920987
36.097	0.896208	0.339591	0.831829	0.92228
36.117	0.90918	0.342671	0.832122	0.919881
36.137	0.896208	0.338476	0.831291	0.920249
36.157	0.908715	0.341188	0.831487	0.919881
36.177	0.90061	0.339398	0.832416	0.920618
36.197	0.899219	0.337488	0.832024	0.921358
36.217	0.906401	0.340028	0.832367	0.92228
36.237	0.892039	0.336404	0.832367	0.92228
36.257	0.905473	0.339658	0.832073	0.923018
36.277	0.895978	0.337906	0.83266	0.923942
36.297	0.901536	0.337703	0.832073	0.923389
36.317	0.90478	0.340161	0.832122	0.921911
36.337	0.893893	0.336218	0.83178	0.921911
36.357	0.906864	0.338537	0.831682	0.922649
36.377	0.89343	0.336317	0.831731	0.923018
36.397	0.899913	0.33783	0.831145	0.922465
36.417	0.900378	0.339814	0.831291	0.923018
36.437	0.892271	0.337758	0.830851	0.923203
36.457	0.906632	0.342116	0.830753	0.922834
36.477	0.892271	0.340769	0.831242	0.922834
36.497	0.903158	0.342378	0.830704	0.922465
36.517	0.898293	0.341928	0.831095	0.921541
36.538	0.897599	0.339438	0.830998	0.922465
36.558	0.905938	0.341156	0.8309	0.922649
36.578	0.892502	0.336855	0.831193	0.920434
36.598	0.905473	0.338868	0.830656	0.92228
36.618	0.896208	0.33821	0.830998	0.922834
36.638	0.897599	0.338397	0.831487	0.921358
36.658	0.900147	0.34255	0.831389	0.920987
36.678	0.888563	0.340309	0.831829	0.920434
36.698	0.902925	0.343956	0.831487	0.920618
36.718	0.892039	0.341897	0.83134	0.91951
36.738	0.899219	0.341722	0.831095	0.920987
36.758	0.899913	0.343189	0.830802	0.919881
36.778	0.891808	0.339647	0.831095	0.920249
36.798	0.90501	0.343165	0.830704	0.920803
36.818	0.890882	0.341335	0.830509	0.919696
36.838	0.899684	0.342541	0.830802	0.919327
36.858	0.89783	0.343545	0.830949	0.919327
36.878	0.892734	0.340595	0.830998	0.921172
36.898	0.906401	0.343448	0.831193	0.921727
36.918	0.891576	0.339447	0.831193	0.923018
36.938	0.902925	0.34058	0.831145	0.923203
36.958	0.899219	0.339752	0.831535	0.921541
36.978	0.898062	0.336544	0.831829	0.922834
36.998	0.910106	0.338287	0.831682	0.924125
37.018	0.895282	0.334176	0.831927	0.923572
37.038	0.908486	0.336548	0.83134	0.923389
37.059	0.896902	0.336294	0.831438	0.922096
37.079	0.899684	0.335777	0.831389	0.920434
37.099	0.90478	0.338089	0.831242	0.919881
37.119	0.893197	0.334362	0.831878	0.918588
37.139	0.908486	0.336976	0.831927	0.919141
37.159	0.897365	0.334378	0.832073	0.920618
37.179	0.90478	0.334315	0.831976	0.923203
37.199	0.902925	0.335619	0.831535	0.92228
37.219	0.89366	0.332826	0.832024	0.921727
37.239	0.907095	0.33559	0.831829	0.922096
37.259	0.891808	0.331965	0.831927	0.920249
37.279	0.902232	0.331636	0.83178	0.919327
37.299	0.89783	0.331568	0.830704	0.918405
37.319	0.894123	0.328325	0.831438	0.91785
37.339	0.906167	0.331991	0.831242	0.919141
37.359	0.891808	0.3291	0.831487	0.918588
37.379	0.905704	0.331199	0.831878	0.919881
37.399	0.898062	0.331222	0.830998	0.919141
37.419	0.898525	0.330158	0.831633	0.918772
37.439	0.905241	0.333583	0.830998	0.919141
37.459	0.892965	0.331305	0.831047	0.918219
37.479	0.907095	0.335316	0.831291	0.919327
37.499	0.896671	0.336134	0.831193	0.918772
37.519	0.899451	0.336546	0.831095	0.919141
37.539	0.901999	0.33883	0.831193	0.918772
37.559	0.891345	0.335006	0.8309	0.919327
37.579	0.905473	0.337478	0.830509	0.919881
37.599	0.891808	0.335606	0.830704	0.919696
37.619	0.90061	0.336397	0.830753	0.920434
37.639	0.899684	0.338331	0.831047	0.921172
37.659	0.892502	0.336496	0.830851	0.920618
37.679	0.906401	0.34056	0.830998	0.920434
37.699	0.89343	0.337674	0.831145	0.919141
37.719	0.905938	0.338409	0.830753	0.918588
37.739	0.901304	0.338618	0.830607	0.920249
37.759	0.897599	0.336577	0.830753	0.919881
37.78	0.90779	0.340172	0.830753	0.920987
37.8	0.894819	0.336371	0.830363	0.919696
37.82	0.90918	0.337853	0.830656	0.921358
37.84	0.900841	0.337273	0.830215	0.920434
37.86	0.901999	0.334981	0.830656	0.920065
37.88	0.90779	0.337082	0.830509	0.920803
37.9	0.894587	0.333723	0.830167	0.919881
37.92	0.908715	0.335731	0.830656	0.921911
37.94	0.894587	0.334188	0.830167	0.922465
37.96	0.900147	0.332683	0.830313	0.922649
37.98	0.900378	0.334056	0.830215	0.922834
38	0.891576	0.330524	0.830558	0.921911
38.02	0.904084	0.332901	0.830411	0.920434
38.04	0.890417	0.329586	0.83046	0.920065
38.06	0.899684	0.330373	0.829971	0.920618
38.08	0.896671	0.33193	0.830167	0.918772
38.1	0.892502	0.330397	0.830167	0.919141
38.12	0.904084	0.334479	0.830313	0.919327
38.14	0.888797	0.332378	0.830753	0.918772
38.16	0.902232	0.334029	0.830753	0.920434
38.18	0.895745	0.33435	0.830167	0.920434
38.2	0.892502	0.331676	0.829873	0.918772
38.22	0.903389	0.33508	0.829189	0.918219
38.24	0.890417	0.332411	0.829287	0.91785
38.26	0.90501	0.33447	0.829922	0.917112
38.28	0.894356	0.33336	0.829678	0.917479
38.3	0.89783	0.331285	0.829531	0.918405
38.32	0.901536	0.333116	0.830215	0.919327
38.341	0.891111	0.329358	0.829873	0.919141
38.361	0.905938	0.331699	0.830509	0.920987
38.381	0.893197	0.330647	0.830167	0.919141
38.401	0.900147	0.331288	0.829873	0.920803
38.421	0.901767	0.334202	0.830363	0.91951
38.441	0.89366	0.332237	0.830069	0.918405
38.461	0.906632	0.336565	0.829971	0.918219
38.481	0.891111	0.335856	0.830215	0.91785
38.501	0.901304	0.337691	0.830363	0.919696
38.521	0.896902	0.339077	0.830509	0.919696
38.541	0.895282	0.336652	0.830215	0.920249
38.561	0.905704	0.339872	0.830215	0.921541
38.581	0.891345	0.33699	0.830313	0.920987
38.601	0.904315	0.338206	0.830167	0.920618
38.621	0.895978	0.338512	0.830363	0.92228
38.641	0.897365	0.336686	0.830264	0.92228
38.661	0.903389	0.338824	0.83046	0.921172
38.681	0.891576	0.334886	0.83046	0.919141
38.701	0.904315	0.335621	0.830411	0.918957
38.721	0.892039	0.333389	0.830069	0.920065
38.741	0.898756	0.33079	0.829531	0.920249
38.761	0.899913	0.332061	0.82958	0.921541
38.781	0.890417	0.328576	0.82914	0.920618
38.801	0.905241	0.331318	0.829531	0.921911
38.821	0.894123	0.330305	0.829385	0.920987
38.841	0.903158	0.331958	0.829043	0.921172
38.861	0.902232	0.33527	0.828944	0.921172
38.881	0.896208	0.33341	0.828749	0.923018
38.901	0.908021	0.336225	0.829091	0.922096
38.921	0.891111	0.333098	0.828847	0.922834
38.941	0.903389	0.333588	0.828798	0.922834
38.961	0.897365	0.334553	0.828944	0.920803
38.981	0.895745	0.332433	0.8287	0.922096
39.001	0.905241	0.336027	0.828896	0.920803
39.021	0.891576	0.332755	0.828896	0.920065
39.041	0.906167	0.333509	0.82914	0.921727
39.061	0.896208	0.33235	0.829335	0.922096
39.082	0.896902	0.329963	0.829433	0.91951
39.102	0.900841	0.333281	0.829189	0.920987
39.122	0.888797	0.331308	0.829433	0.919141
39.142	0.905473	0.33515	0.829385	0.91785
39.162	0.892502	0.334984	0.829433	0.918588
39.182	0.899451	0.333157	0.829678	0.920618
39.202	0.90061	0.335158	0.829385	0.919327
39.222	0.892734	0.331646	0.829629	0.920065
39.242	0.905704	0.334442	0.829775	0.919141
39.262	0.892271	0.332017	0.82958	0.919327
39.282	0.902462	0.3314	0.829335	0.920803
39.302	0.898525	0.33326	0.829433	0.920249
39.322	0.894356	0.330508	0.829335	0.919696
39.342	0.903852	0.333203	0.829189	0.921358
39.362	0.889954	0.330946	0.829189	0.920249
39.382	0.90061	0.33166	0.828896	0.920249
39.402	0.89343	0.332737	0.829531	0.919327
39.422	0.893197	0.330532	0.829189	0.921172
39.442	0.901536	0.33342	0.829433	0.921358
39.462	0.890417	0.330632	0.829287	0.921172
39.482	0.904315	0.332671	0.82914	0.921911
39.502	0.896208	0.332263	0.829091	0.919881
39.522	0.899219	0.33071	0.829091	0.922465
39.542	0.902232	0.33363	0.829385	0.920618
39.562	0.892271	0.331697	0.828944	0.920434
39.582	0.906632	0.335805	0.829091	0.919696
39.602	0.892965	0.335343	0.828847	0.919327
39.622	0.900841	0.335258	0.828798	0.920065
39.642	0.90061	0.337754	0.828944	0.919141
39.662	0.89366	0.334818	0.828993	0.919696
39.682	0.906632	0.337789	0.829335	0.919141
39.702	0.891111	0.336294	0.828847	0.918772
39.723	0.903389	0.336661	0.8287	0.921727
39.743	0.898062	0.337959	0.827967	0.921358
39.763	0.895978	0.334042	0.827723	0.921727
39.783	0.906401	0.336115	0.828015	0.921727
39.803	0.889954	0.333133	0.827967	0.920249
39.823	0.903619	0.334411	0.828309	0.920987
39.843	0.892965	0.335404	0.82782	0.920249
39.863	0.895745	0.334553	0.828309	0.921172
39.883	0.902695	0.338095	0.828358	0.920434
39.903	0.889028	0.335219	0.828211	0.919327
39.923	0.90478	0.336188	0.82826	0.920249
39.943	0.894587	0.335184	0.828651	0.920065
39.963	0.901073	0.333679	0.828602	0.920803
39.983	0.904084	0.337218	0.8287	0.920434
[truncated: 3,995 more rows]

## Sheet: Figure 3E
Figure 3E
	Stress (kPa)
Strain (%)	0	20	40
0	-0.07432	0.185034	0.111829
0	-0.06219	-0.09063	-0.09113
0	-0.08643	0.121423	-0.05175
0	-0.06522	0.088098	0.054272
0	-0.02585	-0.06338	-0.15172
0.0666667	0.04989	0.191077	0.126965
0.236667	0.110474	0.054773	-0.52432
0.401667	0.277075	0.494019	-0.35166
0.568333	0.143799	0.430396	-0.10325
0.735	0.228601	0.627295	-0.02751
0.9	0.280115	0.987793	0.532898
1.06333	0.277075	0.915076	0.529858
1.24	0.352808	1.39069	0.987293
1.40167	0.43158	1.43611	1.15692
1.57	0.446729	1.66332	1.28414
1.735	0.516382	1.99349	1.72643
1.89833	0.580017	1.93291	1.63555
2.06333	0.607263	2.42062	2.06569
2.23333	0.619385	2.34186	2.07478
2.39833	0.667859	2.65992	2.24442
2.57167	0.798108	2.84775	2.58068
2.73667	0.816284	2.81744	2.45647
2.90167	0.828394	3.27184	2.926
3.06667	0.907166	3.16582	2.89268
3.24167	0.943506	3.49902	3.09563
3.40833	0.982898	3.59294	3.3198
3.57	1.0132	3.6293	3.14714
3.73333	1.07679	3.9928	3.58941
3.89833	1.14345	3.84135	3.45613
4.07167	1.17071	4.21697	3.62577
4.23667	1.21615	4.16851	3.74996
4.4	1.25856	4.33208	3.67119
4.57667	1.33125	4.59562	4.01653
4.74167	1.37367	4.48052	3.73483
4.90667	1.3979	4.82888	4.08621
5.07167	1.4494	4.72892	4.08621
5.235	1.47667	4.9349	4.06803
5.40833	1.55846	5.07728	4.40427
5.57167	1.5948	5.00155	4.1892
5.73667	1.56451	5.37112	4.5618
5.91	1.64025	5.20754	4.46791
6.07333	1.66751	5.43776	4.56483
6.24	1.73113	5.58014	4.77992
6.41	1.73718	5.50742	4.57393
6.575	1.75837	5.86185	4.92835
6.73833	1.82502	5.70131	4.73144
6.91333	1.82502	5.98605	4.89805
7.07833	1.87957	6.02543	5.02528
7.24167	1.8947	6.01937	4.8829
7.41333	1.90985	6.31625	5.204
7.57833	1.93104	6.08602	4.94651
7.74	1.96437	6.45255	5.21613
7.90833	2.01891	6.41317	5.25247
8.08167	2.06737	6.48286	5.17977
8.245	2.0916	6.78274	5.4736
8.41	2.11887	6.55251	5.23733
8.58167	2.10979	6.93118	5.55538
8.74667	2.18248	6.83424	5.53115
8.91167	2.17944	6.93422	5.52207
9.08	2.19459	7.09475	5.80984
9.24667	2.25215	6.95239	5.56448
9.41	2.29456	7.30983	5.9068
9.575	2.3188	7.15839	5.77351
9.74667	2.34606	7.37346	5.78865
9.91167	2.36425	7.42192	5.97344
10.0767	2.40361	7.33104	5.79169
10.2467	2.4339	7.65215	6.11884
10.4117	2.48237	7.46434	5.91285
10.575	2.45814	7.77028	6.07643
10.7483	2.5066	7.74909	6.15216
10.915	2.54296	7.7188	5.97344
11.0767	2.57932	8.03081	6.34301
11.245	2.60355	7.77332	6.07947
11.41	2.62476	8.1126	6.3006
11.5817	2.70049	8.03989	6.32787
11.7467	2.69139	8.08533	6.18549
11.9183	2.72472	8.35191	6.51264
12.0833	2.73987	8.13379	6.25213
12.2467	2.78228	8.47611	6.50961
12.4133	2.82771	8.34584	6.43994
12.585	2.83983	8.48518	6.4369
12.745	2.89133	8.65179	6.71257
12.915	2.90043	8.48217	6.45205
13.0783	2.93071	8.8396	6.78224
13.245	2.91858	8.61242	6.63988
13.42	2.94585	8.83053	6.67321
13.5817	2.98222	8.9002	6.86707
13.7467	2.98827	8.76995	6.64593
13.9117	3.01554	9.10619	7.01853
14.0867	3.08519	8.86687	6.7459
14.2517	3.11548	9.16375	6.86707
14.4133	3.12457	9.10619	6.98218
14.5817	3.14275	9.06377	6.78831
14.755	3.16397	9.36065	7.12456
14.9217	3.20335	9.10315	6.83979
15.0883	3.26392	9.41516	7.06093
15.2533	3.30936	9.39093	7.0882
15.42	3.33359	9.44849	6.93976
15.585	3.3851	9.61814	7.25785
15.75	3.44265	9.43032	6.95491
15.915	3.46084	9.79382	7.19725
16.085	3.49414	9.62418	7.13364
16.2517	3.48203	9.76656	7.12456
16.415	3.50324	9.88168	7.38507
16.59	3.53353	9.66356	7.10335
16.755	3.58502	10.0119	7.43353
16.9183	3.60018	9.83322	7.30933
17.0817	3.55474	10.0241	7.32448
17.2483	3.61835	10.0452	7.5335
17.4233	3.6032	9.93923	7.27299
17.5917	3.63351	10.2634	7.59711
17.755	3.66985	10.0483	7.36992
17.9217	3.69107	10.3088	7.52442
18.085	3.72135	10.2482	7.59105
18.2583	3.73953	10.2573	7.39415
18.425	3.80919	10.4633	7.73344
18.5867	3.82737	10.2482	7.52744
18.7517	3.84252	10.5602	7.7304
18.925	3.8728	10.4572	7.7183
19.0933	3.94552	10.5178	7.6365
19.26	3.97883	10.7117	7.88489
19.4233	3.93944	10.5178	7.62134
19.59	3.98792	10.8389	7.86066
19.7617	4.03942	10.6602	7.79705
19.9283	4.01517	10.7753	7.76676
20.095	4.06668	10.9207	8
20.2567	4.08486	10.742	7.74253
20.4217	4.05759	11.0601	8.04545
20.5933	4.10909	10.8329	7.9061
20.7583	4.18179	11.0388	7.95154
20.925	4.20906	11.0449	8.15146
21.09	4.20906	10.945	7.92428
21.2567	4.23329	11.2691	8.24539
21.4317	4.27872	10.9904	8.03635
21.595	4.28176	11.26	8.16056
21.76	4.32113	11.1873	8.26052
21.93	4.32719	11.2115	8.09391
22.095	4.35446	11.3933	8.40592
22.26	4.38173	11.1903	8.11511
22.4267	4.37869	11.5175	8.31808
22.5917	4.44534	11.366	8.28477
22.7633	4.46653	11.4629	8.18479
22.9317	4.47562	11.5993	8.4968
23.095	4.48775	11.3963	8.19994
23.2633	4.53622	11.7295	8.47257
23.4283	4.5756	11.5387	8.35442
23.5917	4.5544	11.7204	8.36655
23.765	4.61497	11.7841	8.55436
23.9283	4.61801	11.6023	8.28477
24.1	4.6392	11.8961	8.59072
24.2633	4.68767	11.678	8.42107
24.425	4.69675	11.884	8.50286
24.595	4.68466	11.9022	8.64524
24.76	4.72706	11.775	8.40289
24.935	4.76039	12.0627	8.75731
25.0983	4.76644	11.8143	8.48167
25.2633	4.81794	12.1536	8.65129
25.435	4.84218	12.0143	8.68765
25.5983	4.84519	12.0355	8.51801
25.7633	4.86337	12.2596	8.83002
25.9367	4.92396	12.0173	8.55132
26.1	4.94515	12.3748	8.7967
26.2667	4.97848	12.2233	8.70584
26.43	5.01786	12.2536	8.60887
26.6033	5.0118	12.4293	8.89969
26.7683	5.09965	12.2112	8.62706
26.93	5.06331	12.5777	8.91182
27.1033	5.09359	12.3657	8.76943
27.2683	5.13297	12.5171	8.76339
27.4333	5.1572	12.5989	8.95725
27.6	5.18447	12.4414	8.70885
27.77	5.20265	12.7776	9.06932
27.9367	5.22688	12.5504	8.8391
28.1	5.25717	12.7625	8.92393
28.275	5.29655	12.7534	9.10569
28.4383	5.29959	12.6716	8.86333
28.6067	5.29049	12.9443	9.20261
28.7683	5.4056	12.6959	8.93605
28.935	5.38441	12.923	9.10569
29.1	5.40259	12.8715	9.12083
29.275	5.45105	12.8806	8.98148
29.4367	5.46316	13.1048	9.29048
29.6033	5.49347	12.8685	8.97543
29.775	5.55708	13.1836	9.25109
29.9417	5.57222	13.0382	9.1481
30.1067	5.59342	13.0533	9.06631
30.27	5.60858	13.226	9.32378
30.4333	5.59342	13.02	9.036
30.6083	5.62069	13.3381	9.33287
30.7717	5.61765	13.1048	9.16021
30.9383	5.65704	13.2775	9.1481
31.1067	5.67823	13.3683	9.37832
31.2733	5.70551	13.1745	9.08449
31.44	5.7146	13.4986	9.41165
31.6067	5.73883	13.2714	9.21776
31.7717	5.76912	13.4895	9.27532
31.935	5.76004	13.4956	9.45405
32.1083	5.79639	13.4138	9.20565
32.2717	5.82667	13.6713	9.51766
32.4383	5.87817	13.4289	9.26926
32.6033	5.89636	13.7137	9.43588
32.775	5.9327	13.5895	9.49343
32.9417	5.93573	13.6076	9.32682
33.105	6.01449	13.8015	9.63582
33.2783	6.01449	13.538	9.3359
33.4433	5.99934	13.8742	9.57522
33.6083	6.02963	13.7349	9.54795
33.7733	6.03872	13.7864	9.45405
33.9417	6.07507	13.956	9.68729
34.1067	6.06902	13.7046	9.37528
34.2717	6.11141	14.0196	9.68729
34.4433	6.16292	13.8379	9.53885
34.6083	6.1599	13.956	9.51161
34.7783	6.19019	14.0257	9.69943
34.9417	6.23261	13.8803	9.43889
35.1067	6.27197	14.1953	9.75697
35.2783	6.28408	13.9681	9.57522
35.4417	6.29016	14.1741	9.65397
35.605	6.34468	14.1469	9.77212
35.78	6.35982	14.0499	9.55704
35.9467	6.39013	14.3256	9.83272
36.1083	6.40223	14.0408	9.64187
36.2817	6.43252	14.3347	9.78727
36.4483	6.47191	14.2226	9.81453
36.6133	6.52643	14.1984	9.63883
36.7783	6.52643	14.4498	9.92964
36.9417	6.51129	14.1772	9.67519
37.115	6.55673	14.4771	9.91146
37.28	6.59612	14.3226	9.85087
37.445	6.6264	14.368	9.75093
37.6117	6.66881	14.5346	10.0084
37.7817	6.69001	14.3529	9.73879
37.9483	6.71729	14.6528	10.0114
38.1117	6.7506	14.4619	9.82664
38.285	6.79907	14.6346	9.88723
38.4483	6.79603	14.6709	10.0266
38.6117	6.79603	14.5225	9.76606
38.775	6.84753	14.8163	10.075
38.95	6.87176	14.5649	9.85695
39.115	6.88692	14.8285	9.97507
39.2833	6.94146	14.8042	10.1053
39.4483	6.93538	14.7588	9.88723
39.6133	6.95355	14.995	10.2114
39.7867	7.03838	14.7315	9.97206
39.95	7.05656	15.0041	10.1417
40.1183	7.0929	14.9405	10.1659
40.2817	7.0929	14.9102	10.0114
40.4467	7.09594	15.1041	10.2629
40.62	7.1656	14.8678	9.97811
40.7817	7.19893	15.1707	10.2416
40.9483	7.19591	14.986	10.075
41.1183	7.20801	15.0344	10.0932
41.285	7.26556	15.1707	10.3023
41.4517	7.31102	14.9557	10.0175
41.6217	7.32616	15.2768	10.281
41.7867	7.36857	15.0223	10.2053
41.9483	7.3716	15.2041	10.2144
42.1217	7.39583	15.2586	10.3356
42.2883	7.4655	15.0799	10.0902
42.4533	7.47156	15.4192	10.4325
42.6183	7.50792	15.1465	10.1871
42.78	7.54729	15.3949	10.3416
42.9533	7.53517	15.3616	10.3628
43.12	7.58062	15.2556	10.1508
43.2817	7.62303	15.5616	10.5082
43.4583	7.66544	15.2859	10.2295
43.62	7.65332	15.5706	10.4355
43.785	7.69877	15.4828	10.3871
43.9517	7.77146	15.4767	10.2841
44.125	7.78963	15.6736	10.5294
44.2917	7.78055	15.4525	10.2447
44.4533	7.79266	15.7645	10.5537
44.6217	7.85628	15.5736	10.4597
44.785	7.87749	15.6312	10.4174
44.9567	7.88051	15.7887	10.5991
45.125	7.90172	15.5736	10.3871
45.2883	7.93201	15.8432	10.6657
45.4533	7.97441	15.6342	10.5204
45.62	8.03197	15.7887	10.5355
45.7867	8.03802	15.8342	10.6082
45.96	8.04712	15.7251	10.4234
46.1217	8.07439	15.9917	10.7445
46.2883	8.12285	15.7463	10.4597
46.4567	8.15618	15.9735	10.6143
46.6217	8.19253	15.8857	10.6627
46.795	8.24402	15.8705	10.4749
46.9567	8.27734	16.125	10.7718
47.12	8.28947	15.8372	10.5082
47.2933	8.32581	16.1341	10.6718
47.4567	8.35308	15.9947	10.7051
47.625	8.40154	16.0583	10.6021
47.7867	8.38035	16.1825	10.8475
47.9617	8.38336	15.9493	10.5476
48.1267	8.42881	16.2401	10.8172
48.2917	8.45909	16.025	10.687
48.4583	8.48636	16.1795	10.6809
48.62	8.49242	16.2734	10.8717
48.795	8.51969	16.0705	10.6355
48.96	8.62267	16.4037	10.9232
49.1233	8.6348	16.1644	10.6991
49.2967	8.65903	16.3461	10.8142
49.4617	8.71659	16.3431	10.8899
49.6283	8.72264	16.2068	10.6657
49.7933	8.74082	16.4582	10.9475
49.9633	8.7802	16.2249	10.7263
50.13	8.77415	16.4461	10.8839
50.2933	8.78323	16.44	10.9323
50.4567	8.82866	16.3734	10.7415
50.6317	8.91045	16.5854	11.0293
50.7967	8.88926	16.3703	10.7566
50.9617	8.8832	16.6793	10.9626
51.1267	8.96499	16.5612	10.9626
51.2933	8.97409	16.5491	10.8657
51.4583	9.00739	16.7551	11.0717
51.63	9.02255	16.5885	10.799
51.7967	9.04979	16.8459	11.0959
51.9583	9.05889	16.6763	10.9384
52.13	9.07402	16.7218	10.905
52.2967	9.13158	16.852	11.0717
52.46	9.15885	16.6642	10.8475
52.625	9.18309	16.9701	11.1656
52.7917	9.23762	16.7005	10.9596
52.9583	9.26791	16.8762	11.0383
53.135	9.29215	16.9065	11.1686
53.2967	9.32546	16.7611	10.9566
53.47	9.35575	17.0368	11.2474
53.6333	9.36181	16.7732	11.0111
53.7967	9.36485	17.0338	11.1595
53.9617	9.45573	16.9641	11.1656
54.1333	9.50419	16.9338	11.0474
54.3017	9.43755	17.1549	11.3383
54.4667	9.51328	16.9065	11.0383
54.6333	9.58296	17.1701	11.2867
54.8	9.64657	17.0277	11.1898
54.9633	9.61021	17.0883	11.1292
55.1333	9.692	17.267	11.3867
55.295	9.7314	17.0338	11.1141
55.4683	9.72532	17.37	11.3837
55.635	9.78895	17.1822	11.2019
55.7967	9.81015	17.3246	11.2565
55.97	9.84651	17.4245	11.4079
56.1333	9.84651	17.2185	11.1837
56.2983	9.90407	17.5003	11.4715
56.4733	9.95253	17.2337	11.2534
56.635	9.95253	17.4336	11.3806
56.8017	10.001	17.4639	11.4746
56.9667	10.0222	17.3397	11.2292
57.1317	10.0707	17.6063	11.523
57.3067	10.0858	17.3397	11.2595
57.4717	10.0919	17.6184	11.414
57.635	10.1464	17.576	11.4534
57.7967	10.1524	17.5094	11.317
57.97	10.1706	17.7274	11.5473
58.1367	10.213	17.4609	11.2746
58.3067	10.2554	17.7577	11.5412
58.47	10.2918	17.5942	11.4109
58.6317	10.3221	17.6457	11.3837
58.805	10.3433	17.8425	11.6109
58.975	10.4069	17.5972	11.3201
59.1367	10.4493	17.9395	11.6563
59.3017	10.4524	17.7456	11.4685
59.4667	10.4796	17.8244	11.4988
59.6417	10.4705	17.9032	11.6533
59.8067	10.5402	17.7214	11.4079
59.9717	10.5341	18.0334	11.7593
60.1383	10.5796	17.8214	11.5291
60.3	10.6311	18.0243	11.6503
60.475	10.6129	18.0092	11.7199
60.64	10.6705	17.894	11.4746
60.805	10.6765	18.1667	11.7714
60.97	10.7189	17.8577	11.4958
61.1333	10.7553	18.1818	11.7108
61.3083	10.7946	18.0667	11.6836
61.4717	10.8401	18.0485	11.5685
61.6433	10.8946	18.3242	11.8623
61.8083	10.8855	17.9971	11.6018
61.9733	10.937	18.3151	11.835
62.1367	10.9794	18.1576	11.7472
62.3133	10.9825	18.1849	11.6836
62.4767	11.0521	18.3666	11.8956
62.6417	11.0733	18.1091	11.626
62.805	11.1097	18.4454	11.9108
62.98	11.1461	18.2121	11.7502
63.14	11.1854	18.3636	11.7836
63.3117	11.1884	18.4575	11.929
63.4767	11.2036	18.2485	11.6775
63.6383	11.2793	18.5847	11.9895
63.8117	11.2854	18.2909	11.7351
63.9767	11.346	18.4878	11.9168
64.1383	11.4005	18.5272	11.9562
64.3117	11.452	18.3909	11.7623
64.4767	11.4459	18.7059	12.0744
64.64	11.4793	18.3848	11.7775
64.815	11.5399	18.6514	11.9714
64.9783	11.5338	18.5878	11.9865
65.1433	11.5732	18.4938	11.8653
65.3067	11.6519	18.7634	12.141
65.4783	11.658	18.4999	11.8199
65.645	11.6822	18.7877	12.0713
65.8083	11.7549	18.6574	12.0319
65.98	11.7519	18.6938	11.9744
66.1433	11.764	18.8362	12.1622
66.31	11.8458	18.6059	11.9168
66.485	11.9155	18.9482	12.2137
66.6483	11.9064	18.7392	12.0077
66.8117	11.964	18.8604	12.0956
66.975	11.9912	18.9664	12.2379
67.1483	12.0154	18.7634	11.9805
67.3167	12.0791	19.0512	12.2834
67.4767	12.1336	18.8149	12.1077
67.6417	12.1457	19.0209	12.2288
67.8133	12.2093	19.0209	12.3046
67.98	12.2275	18.921	12.1046
68.1467	12.2941	19.1573	12.3985
68.31	12.3123	18.9422	12.1228
68.4767	12.3214	19.1876	12.3197
68.6433	12.3547	19.0573	12.2773
68.8167	12.379	19.027	12.1592
68.9817	12.4062	19.2451	12.4681
69.1433	12.491	19.027	12.1834
69.3133	12.5274	19.339	12.4257
69.4783	12.5365	19.1906	12.2955
69.6467	12.5607	19.2451	12.2834
69.8217	12.591	19.3905	12.4833
69.9833	12.6546	19.1754	12.2288
70.1483	12.6879	19.5086	12.4924
70.3183	12.7273	19.2572	12.3016
70.4833	12.7728	19.4238	12.3803
70.6483	12.8091	19.4844	12.5075
70.8183	12.8243	19.2724	12.2652
70.9833	12.8606	19.6177	12.5651
71.145	12.9333	19.3814	12.3621
71.315	12.9666	19.5662	12.4742
71.4917	13.0181	19.5571	12.4469
71.6533	13.0424	19.4632	12.3379
71.82	13.0605	19.7146	12.6257
71.9833	13.1151	19.4329	12.35
72.155	13.1575	19.7086	12.5681
72.3217	13.2029	19.6025	12.5287
72.4833	13.1938	19.5692	12.45
72.655	13.2453	19.7843	12.6893
72.8183	13.2817	19.5177	12.456
72.9833	13.3423	19.8237	12.7196
73.16	13.3695	19.6389	12.559
73.3217	13.4089	19.7449	12.5954
73.4883	13.4241	19.857	12.7862
73.6533	13.4725	19.6753	12.5045
73.8183	13.5028	19.9782	12.8468
73.9867	13.521	19.7268	12.6499
74.1567	13.5694	19.9085	12.7317
74.3217	13.5816	19.954	12.8559
74.485	13.6119	19.7631	12.6378
74.66	13.6512	20.0933	12.9468
74.8233	13.7452	19.8358	12.6832
74.985	13.7633	20.0539	12.865
75.1567	13.8179	20.0388	12.8892
75.3183	13.8785	19.9358	12.7135
75.49	13.8663	20.1811	13.074
75.66	13.9875	19.8994	12.762
75.82	13.9996	20.2114	13.0043
75.9917	14.0026	20.1024	12.9134
76.16	14.042	20.1024	12.8135
76.325	14.0723	20.3175	13.0437
76.49	14.1147	20.0327	12.7741
76.6617	14.1147	20.3599	13.0892
76.8283	14.1571	20.1296	12.9013
76.9917	14.1905	20.266	12.9589
77.1567	14.2601	20.4053	13.1316
77.3233	14.3237	20.1933	12.8832
77.495	14.2783	20.5295	13.2224
77.6633	14.3631	20.2781	13.0316
77.8267	14.4116	20.4265	13.1195
77.9933	14.4298	20.4629	13.1952
78.16	14.5176	20.2842	12.9468
78.325	14.5873	20.6416	13.3042
78.49	14.5994	20.3417	13.0286
78.665	14.6509	20.5507	13.1709
78.8283	14.7236	20.4962	13.1982
78.9917	14.7751	20.4113	13.0134
79.1567	14.7963	20.7234	13.3467
79.3317	14.8327	20.4507	13.0589
79.4967	14.8569	20.7294	13.3103
79.6617	14.8781	20.6113	13.1982
79.8317	14.9266	20.6022	13.1255
79.9933	14.972	20.8112	13.386
80.165	14.9962	20.5265	13.0619
80.3267	15.0296	20.8597	13.3527
80.4917	15.1053	20.6991	13.2224
80.665	15.1598	20.7476	13.2315
80.8283	15.2204	20.9112	13.4496
80.995	15.2386	20.681	13.177
81.1667	15.2931	20.993	13.5011
81.3317	15.3082	20.7446	13.2951
81.4983	15.3567	20.9082	13.3709
81.6633	15.3598	20.9384	13.4678
81.83	15.3719	20.8385	13.2861
82.0017	15.4082	21.1384	13.5769
82.1667	15.4961	20.8203	13.3163
82.335	15.5445	21.0808	13.5193
82.4967	15.593	21.0475	13.5193
82.6633	15.6808	20.9384	13.3951
82.8383	15.693	21.1838	13.695
83	15.7233	20.9536	13.4496
83.1667	15.7778	21.2656	13.6526
83.3317	15.8081	21.1596	13.5708
83.5	15.8171	21.1444	13.5375
83.6717	15.8868	21.305	13.7253
83.835	15.9686	21.0505	13.4496
84.0017	15.9898	21.3595	13.7707
84.165	16.0262	21.1414	13.5769
84.3317	16.0444	21.2687	13.6587
84.5033	16.0777	21.3807	13.8192
84.6667	16.1383	21.205	13.5678
84.835	16.1867	21.5564	13.9192
84.9967	16.2201	21.3322	13.6768
85.1717	16.2534	21.4898	13.7829
85.3383	16.3473	21.5382	13.907
85.5033	16.3503	21.3928	13.6677
85.6683	16.42	21.6958	14.0252
85.8367	16.4836	21.4746	13.7435
86.0017	16.5442	21.717	13.9131
86.1683	16.5563	21.6291	13.9131
86.3333	16.629	21.6109	13.7798
86.5117	16.6593	21.8169	14.0434
86.6717	16.7078	21.5686	13.7647
86.8383	16.7471	21.8624	13.9979
87.0033	16.8016	21.6837	13.904
87.1767	16.8198	21.7351	13.8919
87.3417	16.8501	21.8987	14.1161
87.5033	16.9228	21.6715	13.8737
87.67	16.9259	21.9926	14.1676
87.835	17.0137	21.7533	13.9798
88.0067	17.047	21.8866	14.0373
88.175	17.1137	21.9624	14.1585
88.3383	17.147	21.7927	13.9828
88.505	17.2046	22.1047	14.2645
88.6683	17.2591	21.8624	14.0525
88.84	17.2833	22.026	14.1767
89.0033	17.3166	22.029	14.2554
89.175	17.353	21.9533	14.0949
89.3417	17.3893	22.2198	14.3796
89.5083	17.4651	21.9108	14.0979
89.6733	17.4984	22.2017	14.3372
89.845	17.5196	22.1532	14.2918
90.0083	17.562	22.0805	14.1767
90.1783	17.6105	22.3471	14.4584
90.3417	17.6802	22.0351	14.1282
90.5133	17.7771	22.3773	14.4402
90.68	17.7983	22.235	14.31
90.8383	17.8225	22.2622	14.2857
91.0083	17.8801	22.4349	14.5432
91.175	17.9498	22.1562	14.2312
91.3467	18.0073	22.4561	14.5674
91.5133	18.0255	22.2804	14.3645
91.6733	18.0709	22.3986	14.5069
91.8483	18.1073	22.4985	14.5916
92.0133	18.186	22.3107	14.3281
92.175	18.2163	22.6621	14.6401
92.3433	18.2739	22.4137	14.3826
92.5083	18.3345	22.6227	14.5947
92.6733	18.3769	22.6166	14.6371
92.8483	18.4647	22.5258	14.4644
93.0083	18.4678	22.8014	14.7552
93.185	18.489	22.5137	14.4826
93.3483	18.5344	22.8196	14.7825
93.5133	18.5495	22.6984	14.6825
93.685	18.6404	22.6439	14.5765
93.8483	18.6768	22.9257	14.8673
94.0133	18.7131	22.6439	14.5705
94.1783	18.7434	23.0104	14.9128
94.3467	18.804	22.8257	14.7704
94.52	18.8373	22.8802	14.6946
94.6833	18.8555	23.068	14.9067
94.8483	18.913	22.8408	14.6462
95.0133	18.9343	23.1619	14.9976
95.1883	19.0069	22.9317	14.7522
95.3517	19.0767	23.0983	14.828
95.5133	19.1221	23.1377	14.9643
95.6867	19.1372	22.9499	14.7401
95.85	19.1918	23.2831	15.0672
96.015	19.2342	22.9953	14.7734
96.19	19.2978	23.1983	14.9825
96.3517	19.322	23.2195	14.9643
96.5217	19.3917	23.1074	14.831
96.6833	19.4492	23.3952	15.1733
96.8567	19.4947	23.068	14.8764
97.02	19.5553	23.3558	15.146
97.185	19.6037	23.277	15.0703
97.3517	19.6734	23.2801	14.9855
97.515	19.7128	23.483	15.246
97.6817	19.74	23.2104	14.9794
97.855	19.8158	23.5406	15.243
98.0183	19.8249	23.3952	15.1309
98.1867	19.8733	23.48	15.1491
98.3517	19.9309	23.6406	15.3247
98.525	19.9703	23.374	15.0339
98.69	20.0581	23.7344	15.3884
98.8517	20.0854	23.5012	15.1521
99.0183	20.1278	23.6951	15.2763
99.1917	20.1641	23.7375	15.3793
99.3533	20.2217	23.5497	15.1915
99.5183	20.2853	23.889	15.4823
99.69	20.3095	23.6496	15.2218
99.855	20.3307	23.8496	15.4186
100.027	20.358	23.8253	15.4489
100.195	20.4065	23.7375	15.3247
100.355	20.5034	24.001	15.6004
100.517	20.5216	23.7466	15.3005
100.693	20.5458	24.0647	15.555
100.857	20.5852	23.9223	15.4762
101.02	20.6276	23.9344	15.3974
101.192	20.7155	24.1161	15.6216
101.357	20.7215	23.8617	15.3338
101.523	20.7882	24.1888	15.664
101.693	20.8397	24.0435	15.5065
101.86	20.8487	24.0555	15.5186
102.023	20.9275	24.2222	15.6822
102.185	20.9487	24.0222	15.4277
102.362	20.9972	24.3646	15.7731
102.527	21.0214	24.1222	15.5307
102.693	21.0699	24.3373	15.6852
102.858	21.1153	24.3585	15.8034
103.023	21.2032	24.207	15.5701
103.198	21.2395	24.5372	15.8852
103.363	21.2819	24.2312	15.6125
103.528	21.3546	24.4766	15.8185
103.692	21.4243	24.4766	15.8276
103.855	21.4183	24.3918	15.7125
104.03	21.4879	24.6735	16.0063
104.192	21.5576	24.4009	15.7367
104.365	21.5818	24.6584	15.9821
104.53	21.6333	24.5402	15.873
104.692	21.6788	24.5857	15.8518
104.86	21.7182	24.7886	16.0578
105.032	21.7848	24.5433	15.7973
105.197	21.8151	24.8462	16.0911
105.362	21.8878	24.6887	15.9185
105.525	21.9393	24.825	15.9548
105.7	21.9786	24.9159	16.0821
105.863	22.0302	24.6947	15.8791
106.03	22.0847	25.0128	16.1911
106.197	22.1422	24.7402	15.9669
106.358	22.1847	24.9219	16.1245
106.535	22.2331	24.9764	16.1941
106.698	22.2937	24.819	15.9791
106.865	22.3422	25.131	16.3486
107.028	22.4179	24.8735	16.0427
107.2	22.4664	25.1552	16.2941
107.363	22.5088	25.14	16.3244
107.527	22.5542	25.0401	16.1851
107.693	22.6512	25.3066	16.4456
107.868	22.6754	25.0401	16.1608
108.03	22.6905	25.3612	16.4516
108.198	22.7632	25.2794	16.3214
108.37	22.8238	25.2642	16.3002
108.537	22.8269	25.4308	16.5274
108.7	22.8844	25.2127	16.2578
108.862	22.9117	25.5581	16.5486
109.03	22.9329	25.3279	16.4123
109.197	22.9662	25.4551	16.4971
109.37	23.0147	25.5793	16.6152
109.535	23.1116	25.3612	16.3547
109.697	23.1298	25.7277	16.7031
109.873	23.1843	25.4824	16.4577
110.037	23.2358	25.6671	16.6031
110.202	23.2843	25.7095	16.6576
110.367	23.3418	25.555	16.4577
110.53	23.3721	25.8822	16.803
110.705	23.4085	25.6126	16.5395
110.868	23.4812	25.8428	16.7334
111.038	23.5266	25.8216	16.7243
111.207	23.5478	25.7519	16.5849
111.368	23.6084	26.0246	16.8666
111.535	23.6629	25.7368	16.5637
111.698	23.6872	26.0125	16.8363
111.87	23.7205	25.8761	16.697
112.037	23.7508	25.8822	16.6909
112.197	23.8235	26.1094	16.9636
112.372	23.8962	25.8186	16.6576
112.538	23.9264	26.1761	17.003
112.703	23.978	25.9398	16.7879
112.87	24.0174	26.07	16.8666
113.032	24.0658	26.2184	17.009
113.205	24.1052	26.0337	16.8091
113.377	24.1415	26.3578	17.1302
113.542	24.1961	26.0882	16.8363
113.707	24.2324	26.2881	17.0302
113.87	24.2597	26.3245	17.112
114.043	24.3263	26.1912	16.9424
114.207	24.3778	26.485	17.2604
114.37	24.4021	26.1972	16.9666
114.545	24.4596	26.4699	17.1938
114.707	24.4899	26.4517	17.1726
114.875	24.5414	26.3911	17.0968
115.038	24.5899	26.6183	17.3483
115.207	24.6717	26.3457	17.0605
115.373	24.7232	26.685	17.3483
115.543	24.7171	26.5426	17.2483
115.712	24.7111	26.5577	17.2392
115.875	24.7928	26.7667	17.418
116.04	24.8292	26.5305	17.1635
116.213	24.8474	26.8697	17.4906
116.377	24.9473	26.6668	17.2998
116.542	24.9564	26.791	17.3968
116.715	25.014	26.897	17.5361
116.88	25.0958	26.7213	17.2968
117.043	25.1533	27.0394	17.633
117.207	25.2018	26.8334	17.3907
117.38	25.2382	27.0061	17.5815
117.543	25.332	27.0091	17.6058
117.71	25.3351	26.894	17.4574
117.885	25.3835	27.1817	17.7603
118.047	25.4199	26.9515	17.4785
118.212	25.4805	27.1999	17.6845
118.385	25.532	27.106	17.6179
118.55	25.5774	27.1333	17.5361
118.715	25.6289	27.3363	17.7966
118.877	25.6653	27.0848	17.4846
119.05	25.7228	27.3908	17.8087
119.217	25.7561	27.2181	17.633
119.38	25.7804	27.2363	17.6755
119.547	25.8288	27.3938	17.8784
119.717	25.8864	27.2454	17.6179
119.883	25.8925	27.5634	17.9148
120.047	25.9319	27.3332	17.7269
120.213	25.9864	27.4847	17.8633
120.38	26.0136	27.5725	17.9481
120.548	26.0197	27.4271	17.7694
120.715	26.0651	27.7452	18.0299
120.88	26.1772	27.4816	17.8027
121.047	26.2015	27.7028	17.9753
121.213	26.2832	27.7179	17.9935
121.385	26.3378	27.6089	17.8542
121.55	26.359	27.8936	18.1511
121.715	26.3893	27.6483	17.8754
121.887	26.4105	27.9512	18.1571
122.052	26.5316	27.8179	18.1086
122.213	26.5437	27.8482	18.0571
122.38	26.5377	28.0421	18.2843
122.553	26.6195	27.8088	17.9966
122.718	26.6892	28.1299	18.3267
122.885	26.7497	27.9663	18.1692
123.047	26.774	28.0663	18.2056
123.222	26.8285	28.1875	18.3904
123.387	26.8861	27.9754	18.142
123.552	26.9588	28.2905	18.4782
123.717	27.0133	28.0511	18.248
123.878	27.0769	28.2511	18.3843
124.047	27.089	28.2996	18.4449
124.222	27.1435	28.1299	18.2722
124.387	27.2193	28.454	18.6024
124.553	27.2556	28.1966	18.2934
124.717	27.2859	28.4934	18.5267
124.885	27.3041	28.454	18.5449
125.057	27.401	28.3874	18.3843
125.22	27.4343	28.6297	18.6993
125.385	27.5131	28.3965	18.4146
125.553	27.5919	28.7055	18.7206
125.72	27.6646	28.554	18.5994
125.883	27.713	28.5601	18.563
126.055	27.7252	28.7448	18.8054
126.222	27.816	28.5116	18.5357
126.383	27.8433	28.8812	18.8629
126.552	27.8827	28.6964	18.6176
126.725	27.9645	28.7782	18.7024
126.888	27.9948	28.8933	18.8781
127.05	28.0493	28.7085	18.5782
127.222	28.1099	29.0357	18.9629
127.387	28.1523	28.7782	18.7387
127.55	28.2189	28.9599	18.8326
127.72	28.2825	28.972	18.9477
127.887	28.2977	28.8539	18.7387
128.057	28.331	29.1992	19.1083
128.223	28.3886	28.9357	18.8205
128.387	28.437	29.2114	19.0538
128.552	28.4764	29.178	19.0386
128.725	28.5582	29.0962	18.8841
128.887	28.6249	29.3931	19.2082
129.052	28.6491	29.1144	18.8508
129.225	28.7975	29.4204	19.1537
129.388	28.8006	29.2719	19.0871
129.56	28.8308	29.2871	19.0659
129.723	28.9429	29.4658	19.3143
129.888	28.955	29.2447	19.0417
130.06	28.9944	29.5446	19.4021
130.225	29.0641	29.3598	19.181
130.39	29.161	29.4991	19.2719
130.553	29.1822	29.6294	19.4173
130.727	29.2398	29.4688	19.2052
130.892	29.3276	29.7627	19.5263
131.055	29.367	29.5173	19.2961
131.23	29.4367	29.7021	19.4385
131.392	29.4246	29.7627	19.4718
131.562	29.4973	29.6173	19.29
131.723	29.5851	29.9565	19.602
131.89	29.6306	29.696	19.3173
132.065	29.7063	29.9838	19.5778
132.228	29.7699	29.9384	19.5839
132.393	29.8244	29.8717	19.4778
132.557	29.9032	30.1141	19.7687
132.73	29.9092	29.8475	19.4809
132.895	29.9789	30.1625	19.7717
133.058	30.0546	30.0383	19.7081
133.225	30.1001	30.0565	19.6929
133.4	30.1637	30.2474	19.8928
133.56	30.1758	30.0293	19.599
133.725	30.297	30.3534	19.9262
133.897	30.3212	30.1837	19.7384
134.065	30.3243	30.2746	19.8141
134.228	30.4545	30.3776	19.9777
134.398	30.4878	30.1837	19.6929
134.565	30.5212	30.5351	20.0504
134.728	30.5636	30.317	19.8292
134.895	30.6393	30.4897	19.9626
135.06	30.712	30.5079	20.0383
135.225	30.7635	30.4291	19.8292
135.4	30.8422	30.7139	20.1685
135.56	30.8604	30.4473	19.9474
135.725	30.9422	30.6957	20.1564
135.898	31.018	30.6139	20.1352
136.065	31.0513	30.5927	20.0443
136.228	31.0937	30.8774	20.3109
136.393	31.1422	30.6078	20.014
136.568	31.2179	30.9047	20.2927
136.732	31.2542	30.7926	20.1624
136.9	31.3209	30.8381	20.1534
137.063	31.3451	31.0138	20.3715
137.225	31.3845	30.8169	20.1352
137.4	31.4784	31.1137	20.4624
137.565	31.5238	30.9138	20.326
137.728	31.6087	31.038	20.3593
137.903	31.6753	31.1955	20.5017
138.063	31.6632	31.0259	20.2836
138.23	31.7753	31.3561	20.6199
138.402	31.8571	31.1501	20.4018
138.563	31.8753	31.3621	20.5684
138.738	31.957	31.347	20.632
138.902	31.9904	31.2319	20.4775
139.067	32.0267	31.5257	20.732
139.232	32.1418	31.2591	20.426
139.4	32.1782	31.5499	20.7259
139.567	32.2387	31.5318	20.6562
139.737	32.2812	31.4742	20.5866
139.903	32.3509	31.6832	20.8804
140.068	32.3842	31.4106	20.5926
140.233	32.4387	31.7256	20.8955
140.4	32.4599	31.6105	20.7441
140.57	32.5326	31.6984	20.8137
140.737	32.5841	31.8377	20.9289
140.898	32.6871	31.6439	20.6926
141.072	32.7386	32.0195	21.053
141.238	32.7386	31.8044	20.8016
141.4	32.8416	31.9801	20.9319
141.568	32.8476	32.068	21.0349
141.74	32.9355	31.8983	20.8561
141.902	32.9688	32.1921	21.1864
142.068	33.0445	31.9771	20.9198
142.238	33.1263	32.2164	21.1046
142.405	33.1324	32.1709	21.1409
142.57	33.2142	32.0861	21.0016
142.732	33.2687	32.3769	21.2772
142.908	33.3111	32.1013	21.0349
143.07	33.3777	32.4193	21.2893
143.235	33.4141	32.3406	21.1954
143.402	33.5322	32.2921	21.153
143.572	33.5565	32.592	21.4378
143.735	33.6019	32.2982	21.1651
143.905	33.6776	32.6526	21.4711
144.072	33.7049	32.5133	21.3348
144.235	33.7655	32.5405	21.3923
144.4	33.8806	32.7738	21.5287
144.577	33.8867	32.5678	21.2984
144.74	33.9503	32.8949	21.665
144.905	34.0321	32.7041	21.4196
145.078	34.1048	32.8434	21.5165
145.242	34.1502	32.901	21.6438
145.407	34.1835	32.7465	21.4499
145.57	34.2775	33.0615	21.7952
145.743	34.3077	32.7768	21.4893
145.912	34.3926	33.0222	21.7135
146.072	34.4046	33.0131	21.7044
146.237	34.4289	32.9343	21.5377
146.403	34.4986	33.213	21.8346
146.572	34.5501	32.9313	21.5771
146.747	34.6409	33.2191	21.8619
146.91	34.644	33.1464	21.7559
147.077	34.7076	33.1312	21.7528
147.237	34.756	33.3856	21.9952
147.413	34.7955	33.1342	21.7135
147.577	34.8742	33.4432	22.0164
147.74	34.8954	33.2736	21.8952
147.915	34.9408	33.4038	21.9315
148.078	35.0014	33.5311	22.1042
148.243	35.0135	33.3342	21.8316
148.408	35.0893	33.6704	22.1436
148.573	35.0984	33.4341	21.9649
148.745	35.1893	33.6159	22.1073
148.908	35.2256	33.6704	22.183
149.073	35.268	33.5038	21.98
149.243	35.3437	33.837	22.292
149.407	35.374	33.6068	22.0527
149.582	35.4528	33.834	22.2587
149.747	35.5285	33.8522	22.2526
149.915	35.5316	33.7492	22.1163
150.083	35.6103	34.0127	22.4344
150.247	35.6527	33.7795	22.1709
150.412	35.7103	34.0612	22.4768
150.577	35.7163	33.9885	22.4011
150.743	35.7497	33.9946	22.3556
150.918	35.8133	34.2187	22.595
151.082	35.8617	33.9733	22.3496
151.248	35.8981	34.3066	22.6676
151.41	35.8799	34.1702	22.5101
151.585	35.9344	34.2702	22.5435
151.75	35.989	34.4035	22.6979
151.915	36.0192	34.255	22.4768
152.08	36.0768	34.5792	22.804
152.252	36.1101	34.3429	22.5283
152.42	36.1101	34.5277	22.6979
152.587	36.1707	34.6186	22.7585
152.748	36.2131	34.4732	22.595
152.915	36.2465	34.8034	22.8949
153.085	36.2859	34.5762	22.6343
153.25	36.3494	34.8246	22.9039
153.423	36.3616	34.7791	22.8343
153.585	36.4403	34.7186	22.7252
153.75	36.4706	35.0184	23.0069
153.912	36.504	34.7458	22.7373
154.088	36.5221	35.0184	22.9918
154.253	36.5706	34.9639	22.91
154.417	36.6069	34.9851	22.8676
154.585	36.6191	35.2426	23.1069
154.752	36.6705	34.9972	22.8858
154.915	36.7129	35.3183	23.2129
155.087	36.7705	35.1548	22.9857
155.25	36.7917	35.282	23.113
155.422	36.8281	35.4001	23.2341
155.585	36.8614	35.1941	23.013
155.75	36.8977	35.5122	23.3553
155.917	36.9856	35.2941	23.0857
156.088	37.0341	35.4425	23.2765
156.255	37.0492	35.5031	23.3008
156.42	37.0946	35.4153	23.1917
156.585	37.1068	35.7	23.5068
156.76	37.2098	35.4728	23.1857
156.922	37.2158	35.7788	23.4644
157.087	37.24	35.7394	23.4007
157.248	37.2915	35.6758	23.3311
157.427	37.3552	35.9333	23.5583
157.592	37.3824	35.703	23.2614
157.755	37.4036	36.0332	23.5461
157.923	37.4612	35.8757	23.4341
158.085	37.5369	35.9424	23.4613
158.258	37.5672	36.1574	23.6037
158.423	37.6369	35.9302	23.3583
158.588	37.6793	36.2847	23.6976
158.755	37.7338	36.109	23.5219
158.923	37.8004	36.2301	23.6734
159.088	37.8277	36.3452	23.7945
159.255	37.9216	36.1362	23.5825
159.422	37.9398	36.4967	23.9157
159.588	37.9853	36.2726	23.634
159.753	38.0761	36.4664	23.8612
159.928	38.1428	36.4997	23.8733
160.093	38.1943	36.3816	23.6915
160.253	38.2155	36.6997	24.0157
160.423	38.2639	36.421	23.7218
160.587	38.2942	36.6785	24.0187
160.762	38.3609	36.6391	23.9309
160.927	38.4427	36.6058	23.8491
161.092	38.5123	36.9147	24.1429
161.258	38.5638	36.6542	23.8612
161.428	38.6183	36.942	24.1823
161.593	38.6426	36.8541	24.0036
161.765	38.7183	36.8784	24.0399
161.928	38.7789	37.0783	24.2035
162.093	38.8244	36.8118	23.946
162.255	38.891	37.1692	24.255
162.43	38.9667	36.9723	24.0581
162.597	39.0213	37.0995	24.1641
162.757	39.0546	37.2873	24.2762
162.925	39.1243	37.045	24.0702
163.093	39.2212	37.3964	24.4004
163.267	39.2424	37.1965	24.1429
163.432	39.2909	37.354	24.355
163.595	39.3333	37.4206	24.4064
163.76	39.412	37.3025	24.2823
163.925	39.4484	37.6054	24.5791
164.097	39.4938	37.351	24.3126
164.263	39.5786	37.6781	24.5428
164.428	39.5756	37.6024	24.5064
164.595	39.6634	37.5358	24.4246
164.758	39.6937	37.8175	24.6579
164.932	39.7634	37.5691	24.4034
165.097	39.8361	37.8447	24.7276
165.262	39.8603	37.7751	24.564
165.427	39.9391	37.8084	24.5882
165.592	40.0179	38.0174	24.7609
165.763	40.0754	37.7841	24.5306
165.928	40.1178	38.1295	24.8608
166.092	40.1845	37.978	24.6761
166.26	40.2208	38.075	24.8124
166.435	40.2784	38.2567	24.9123
166.6	40.3178	38.0628	24.667
166.763	40.3874	38.4112	25.0153
166.933	40.4299	38.1507	24.8245
167.098	40.4783	38.39	24.9972
167.26	40.5632	38.4354	24.9669
167.433	40.5843	38.3112	24.8487
167.598	40.654	38.6354	25.1335
167.762	40.6994	38.4021	24.8881
167.928	40.76	38.6626	25.1092
168.103	40.8115	38.6323	25.0577
168.268	40.8873	38.5808	25.0244
168.433	40.9539	38.805	25.2304
168.602	40.963	38.6142	25.0274
168.765	41.0357	38.8959	25.3485
168.932	41.0569	38.7899	25.1668
169.103	41.1266	38.8777	25.2334
169.268	41.172	39.0686	25.4061
169.432	41.2478	38.8535	25.1608
169.605	41.2962	39.1867	25.4485
169.77	41.3598	38.9595	25.2274
169.937	41.4023	39.1231	25.3273
170.103	41.4537	39.2655	25.4273
170.263	41.5355	39.0958	25.2728
170.437	41.5719	39.4048	25.5879
170.602	41.6385	39.1655	25.3213
170.767	41.6567	39.3957	25.5606
170.94	41.7234	39.4108	25.5909
171.102	41.7445	39.3412	25.4546
171.267	41.7839	39.6108	25.7181
171.433	41.8445	39.3442	25.4334
171.6	41.896	39.6138	25.7211
171.775	41.9899	39.5441	25.6363
171.935	42.0293	39.4926	25.6273
172.1	42.1293	39.8046	25.8756
172.275	42.1838	39.5654	25.5879
172.438	42.208	39.9016	25.8968
172.603	42.3171	39.7895	25.7393
172.767	42.3292	39.835	25.7969
172.935	42.4201	40.0197	25.9817
173.107	42.4928	39.8046	25.7423
173.272	42.5443	40.1621	26.0423
173.443	42.6442	39.9592	25.8241
173.607	42.7018	40.1409	26.0271
173.773	42.7109	40.2348	26.0756
173.942	42.8199	40.0561	25.918
174.102	42.8472	40.4105	26.2603
174.275	42.9017	40.1803	26.0059
174.438	42.9805	40.4529	26.1846
174.605	42.9835	40.4287	26.121
174.768	43.0895	40.3317	26.0331
174.943	43.1198	40.6437	26.3028
175.108	43.1834	40.3923	26.0119
175.27	43.2622	40.6437	26.3088
175.44	43.2804	40.6135	26.2149
175.608	43.3773	40.5923	26.2028
175.775	43.4137	40.874	26.4179
175.94	43.4803	40.6407	26.1513
176.108	43.5349	40.9648	26.5178
176.275	43.6106	40.8134	26.33
176.438	43.6863	40.8831	26.4179
176.612	43.7317	41.086	26.5239
176.775	43.8045	40.8922	26.324
176.937	43.8741	41.1951	26.6936
177.103	43.9468	41.0072	26.4482
177.277	43.9892	41.1557	26.5966
177.442	44.0438	41.2375	26.6208
177.608	44.1043	41.0981	26.4785
177.772	44.1801	41.4253	26.7965
177.94	44.1891	41.2042	26.5178
178.105	44.2195	41.4465	26.742
178.278	44.3012	41.4405	26.6814
178.442	44.38	41.3587	26.6148
178.612	44.4285	41.6919	26.8965
178.78	44.5042	41.3799	26.6148
178.943	44.5678	41.7313	26.9207
179.108	44.6193	41.6828	26.8086
179.275	44.6981	41.6616	26.7996
179.445	44.7253	41.9373	27.0237
179.612	44.7769	41.6737	26.7602
179.78	44.8738	41.9766	27.0904
179.945	44.8738	41.8312	26.945
180.117	44.9556	41.9433	27.0207
180.275	45.0252	42.1039	27.154
180.44	45.0889	41.8979	26.9238
180.617	45.1313	42.2644	27.2358
180.78	45.1706	42.0948	27.0086
180.947	45.2888	42.2674	27.1964
181.108	45.316	42.3462	27.2661
181.282	45.3554	42.225	27.1146
181.45	45.4221	42.5552	27.3933
181.613	45.4645	42.3462	27.1237
181.78	45.5433	42.5492	27.3782
181.943	45.5947	42.5583	27.363
182.117	45.6341	42.4825	27.2752
182.28	45.6886	42.737	27.5114
182.443	45.7735	42.5067	27.2388
182.617	45.8249	42.8036	27.5478
182.778	45.8946	42.7673	27.4478
182.952	45.9189	42.7764	27.4175
183.118	45.9855	42.952	27.6054
183.282	46.034	42.74	27.3479
183.447	46.0915	43.0641	27.6871
183.618	46.1491	42.9036	27.4539
183.78	46.2157	43.0278	27.5751
183.95	46.24	43.152	27.6629
184.113	46.3339	42.9672	27.4993
184.287	46.3733	43.3186	27.8023
184.45	46.4278	43.1278	27.5629
184.617	46.4914	43.3034	27.7295
184.782	46.5489	43.3822	27.7901
184.955	46.6277	43.2186	27.6508
185.12	46.6822	43.567	27.9598
185.282	46.7004	43.3095	27.7205
185.448	46.7519	43.57	27.9719
185.617	46.8095	43.5367	27.8871
185.785	46.858	43.5367	27.8174
185.952	46.9185	43.8033	28.0749
186.117	46.973	43.5579	27.7689
186.285	47.0488	43.8638	28.1173
186.45	47.0851	43.7427	27.9567
186.615	47.1397	43.776	27.984
186.79	47.17	43.9911	28.2051
186.953	47.2184	43.7821	27.9628
187.12	47.276	44.1032	28.293
187.287	47.3971	43.9638	28.0567
187.452	47.4214	44.1032	28.2051
187.623	47.4759	44.3001	28.2869
187.785	47.5547	44.0789	28.0991
187.952	47.6092	44.4213	28.4445
188.12	47.7031	44.191	28.1809
188.288	47.7243	44.3607	28.4202
188.455	47.8424	44.4122	28.4293
188.618	47.8364	44.3243	28.29
188.792	47.8909	44.6121	28.5808
188.96	47.9969	44.3879	28.2869
189.123	48.0333	44.6515	28.5777
189.29	48.1029	44.6242	28.4657
189.453	48.1757	44.5545	28.4232
189.627	48.2211	44.8605	28.6383
189.795	48.2787	44.6091	28.3475
189.958	48.3301	44.9362	28.6504
190.125	48.3998	44.8575	28.4747
190.292	48.4665	44.8968	28.5656
190.453	48.521	45.1483	28.708
190.622	48.5452	44.8847	28.4778
190.793	48.5998	45.2573	28.8291
190.96	48.627	45.0816	28.5808
191.123	48.6634	45.1785	28.7353
191.288	48.7028	45.3421	28.7928
191.46	48.8451	45.1331	28.6111
191.623	48.8784	45.5148	28.9806
191.79	48.9633	45.3421	28.6989
191.962	49.0057	45.4694	28.9412
192.127	49.0481	45.5875	28.9776
192.288	49.1208	45.4088	28.8231
192.462	49.1602	45.739	29.1139
192.627	49.245	45.5148	28.8322
192.788	49.245	45.7511	29.1351
192.963	49.2995	45.748	29.017
193.132	49.3873	45.6572	29.0049
193.293	49.4146	45.9571	29.2411
193.462	49.4752	45.7269	28.9836
193.623	49.5388	46.0237	29.3078
193.798	49.6085	45.9449	29.123
193.963	49.6933	45.9419	29.1927
194.128	49.7418	46.2267	29.332
194.295	49.8266	45.9965	29.0745
194.462	49.8478	46.3569	29.435
194.628	49.8963	46.1873	29.1745
194.792	49.9599	46.2873	29.3351
194.965	49.9902	46.4811	29.4169
195.133	50.0659	46.26	29.2381
195.297	50.1144	46.6326	29.5956
195.457	50.1477	46.4357	29.2623
195.632	50.2022	46.6326	29.4805
195.798	50.2234	46.7356	29.4562
195.963	50.2931	46.5872	29.3865
196.135	50.3204	46.9083	29.641
196.302	50.3658	46.6356	29.3562
196.462	50.4749	46.878	29.6652
196.632	50.5082	46.8961	29.541
196.797	50.5657	46.8234	29.5259
196.965	50.596	47.0961	29.7803
197.132	50.6475	46.8719	29.4896
197.298	50.7021	47.196	29.8046
197.465	50.7566	47.1203	29.641
197.632	50.8172	47.1658	29.7167
197.795	50.8202	47.3869	29.8834
197.962	50.8777	47.1385	29.641
198.135	50.9141	47.4747	29.956
198.298	51.002	47.3627	29.7228
198.465	51.0292	47.496	29.9167
198.63	51.0898	47.6232	29.944
198.802	51.1564	47.4141	29.7379
198.967	51.1837	47.7746	30.0711
199.13	51.2806	47.5686	29.8016
199.297	51.3291	47.7686	30.0954
199.47	51.3473	47.8443	30.0318
199.635	51.42	47.7231	29.9318
199.803	51.4654	48.0109	30.2317
199.965	51.5321	47.8201	30.0136
200.133	51.5775	48.0564	30.2711
200.302	51.623	48.0503	30.1651
200.468	51.6563	48.0321	30.0742
200.635	51.6926	48.3078	30.3377
200.8	51.7532	48.0685	30.0621
200.967	51.8108	48.4077	30.3468
201.137	51.8441	48.2957	30.2014
201.305	51.9047	48.326	30.2499
201.473	52.0046	48.5471	30.3953
201.637	52.0531	48.326	30.1529
201.803	52.1076	48.6864	30.5074
201.967	52.147	48.5198	30.3074
202.138	52.1985	48.6289	30.4407
202.308	52.2349	48.7773	30.4922
202.47	52.3197	48.5986	30.3711
202.637	52.3227	48.9409	30.6982
202.803	52.3863	48.7531	30.4316
202.968	52.4287	48.9439	30.6225
203.145	52.459	48.9742	30.6013
203.307	52.5105	48.8985	30.5498
203.472	52.5499	49.1893	30.8285
203.635	52.6165	48.956	30.5407
203.808	52.6711	49.2044	30.8073
203.973	52.7407	49.1529	30.6831
204.133	52.762	49.1226	30.7709
204.308	52.8044	49.371	30.9496
204.472	52.874	49.1802	30.671
204.637	52.8952	49.4801	30.983
204.812	52.9831	49.3286	30.78
204.973	52.971	49.4801	30.8739
205.138	53.0164	49.68	30.9648
205.31	53.0891	49.4528	30.7285
205.475	53.1073	49.8133	31.0617
205.642	53.1861	49.6709	30.8073
205.812	53.2375	49.7921	31.0223
205.978	53.2981	49.9496	31.0587
206.143	53.3678	49.7527	30.9012
206.308	53.392	50.1223	31.2071
206.473	53.4587	49.8557	30.9163
206.643	53.5071	50.1435	31.1829
206.812	53.5284	50.1617	31.1253
206.977	53.5647	50.0617	31.0496
207.14	53.5889	50.3586	31.3222
207.307	53.6859	50.1193	31.0102
207.48	53.7161	50.4313	31.3435
207.645	53.7465	50.3677	31.195
207.808	53.7889	50.3616	31.2041
207.973	53.8555	50.6221	31.398
208.15	53.9555	50.3586	31.1284
208.31	53.9676	50.716	31.4343
208.477	54.004	50.5797	31.2102
208.648	54.0403	50.6615	31.3344
208.812	54.0585	50.8493	31.4131
208.977	54.1372	50.6645	31.2071
209.148	54.1797	51.025	31.5676
209.313	54.2129	50.8857	31.298
209.477	54.2736	50.9826	31.51
209.647	54.3069	51.1189	31.5161
209.818	54.3856	50.922	31.3858
209.982	54.4129	51.3158	31.6888
210.148	54.4583	51.0917	31.4222
210.313	54.4977	51.2977	31.6645
210.478	54.5583	51.3249	31.5858
210.643	54.6067	51.2249	31.5252
210.808	54.6552	51.537	31.8039
210.978	54.7037	51.2795	31.5222
211.142	54.7067	51.5885	31.8554
211.317	54.7855	51.5339	31.6615
211.482	54.8734	51.4673	31.7221
211.65	54.8794	51.7672	31.9463
211.818	54.9188	51.5309	31.6403
211.983	54.9612	51.8853	31.9856
212.148	55.0279	51.7217	31.7524
212.315	55.0975	51.8429	31.8948
212.485	55.146	52.0398	31.9978
212.65	55.1884	51.8308	31.8281
212.817	55.258	52.1913	32.1553
212.983	55.2914	51.9974	31.8463
213.153	55.3914	52.1459	32.0735
213.312	55.4035	52.267	32.0795
213.48	55.4883	52.1095	31.9584
213.653	55.5186	52.4548	32.2552
213.818	55.5458	52.2306	31.9553
213.983	55.6246	52.473	32.2401
214.153	55.6579	52.5245	32.1189
214.32	55.6731	52.3882	32.0795
214.485	55.7155	52.7002	32.3492
214.65	55.8124	52.4336	32.0674
214.815	55.8669	52.7305	32.3916
214.987	55.9033	52.7062	32.2492
215.15	55.9245	52.6457	32.2764
215.317	55.9972	52.9274	32.4279
215.488	56.079	52.7577	32.1644
215.655	56.1578	53.0637	32.5127
215.818	56.2032	52.9668	32.2764
215.985	56.2062	52.988	32.437
216.152	56.3122	53.2121	32.4825
216.325	56.3547	52.988	32.2795
216.492	56.4213	53.3727	32.6097
216.655	56.4516	53.2243	32.3552
216.82	56.4758	53.3879	32.5642
216.983	56.5485	53.4999	32.5188
217.15	56.5727	53.3272	32.3582
217.32	56.6091	53.6635	32.6884
217.483	56.6606	53.4515	32.4097
217.652	56.6879	53.6726	32.6945
217.82	56.7636	53.6817	32.6551
217.993	56.7909	53.5847	32.6097
218.16	56.812	53.8846	32.8732
218.322	56.8636	53.6726	32.6097
218.488	56.9241	53.9422	32.8914
218.662	56.9938	53.8816	32.7066
218.827	57.0665	53.8755	32.7854
218.993	57.0998	54.1664	32.949
219.153	57.1634	53.8907	32.6975
219.32	57.1998	54.2178	33.0247
219.488	57.224	54.1058	32.8005
219.66	57.2786	54.1785	32.9732
219.828	57.3391	54.3814	33.0731
219.988	57.3816	54.1664	32.8793
220.155	57.4331	54.5026	33.1943
220.328	57.4815	54.3118	32.8944
220.492	57.5482	54.4663	33.1277
220.66	57.5906	54.5632	33.0974
220.823	57.6118	54.4451	32.9793
220.988	57.6421	54.7813	33.3003
221.162	57.7511	54.5783	33.0126
221.323	57.8026	54.7874	33.2822
221.493	57.8238	54.8237	33.1791
221.657	57.8511	54.7813	33.158
221.822	57.9238	55.0721	33.4276
221.997	57.9359	54.8449	33.1549
222.162	57.9965	55.1357	33.4821
222.327	58.0662	55.0418	33.2852
222.488	58.0843	55.0388	33.3791
222.655	58.1056	55.2811	33.5215
222.83	58.1722	55.0448	33.2489
222.997	58.2449	55.4174	33.579
223.162	58.2661	55.2569	33.3337
223.33	58.3146	55.3781	33.5184
223.497	58.3146	55.5053	33.5548
223.662	58.3964	55.2963	33.3912
223.83	58.4751	55.6779	33.7032
223.995	58.5509	55.481	33.4245
224.165	58.5418	55.6628	33.7093
224.33	58.5781	55.7597	33.679
224.495	58.7053	55.5992	33.5366
224.662	58.7175	55.9324	33.8123
224.835	58.7871	55.7204	33.5184
224.997	58.8114	55.9779	33.8547
225.163	58.8841	55.9566	33.7123
225.332	58.9749	55.893	33.6517
225.5	58.9931	56.2263	33.9001
225.667	59.0325	55.9869	33.5972
225.83	59.078	56.2838	33.9426
225.995	59.1204	56.202	33.7487
226.168	59.2052	56.1929	33.7911
226.335	59.2688	56.4534	33.9637
226.503	59.2718	56.2414	33.7244
226.663	59.2991	56.5837	34.0819
226.835	59.3748	56.411	33.8304
227	59.3991	56.508	33.988
227.165	59.4475	56.6988	34.0365
227.332	59.5202	56.5413	33.8729
227.495	59.5748	56.9078	34.2152
227.67	59.5687	56.6746	33.9365
227.835	59.6262	56.8715	34.1819
228	59.6929	56.9442	34.1092
228.167	59.7595	56.82	34.0365
228.332	59.805	57.1562	34.3364
228.505	59.8322	56.9109	33.9971
228.67	59.9019	57.1774	34.3424
228.833	59.9504	57.2077	34.2
229.002	60.0291	57.135	34.2061
229.165	60.0867	57.4531	34.4454
229.338	60.0958	57.2047	34.1395
229.503	60.1927	57.5016	34.4727
229.668	60.22	57.3834	34.2727
229.838	60.2836	57.4076	34.3515
230.003	60.3533	57.65	34.5393
230.168	60.3957	57.4198	34.3091
230.34	60.426	57.7591	34.6332
230.505	60.4956	57.6349	34.3969
230.67	60.5562	57.75	34.5302
230.833	60.5926	57.9257	34.6393
231.008	60.6411	57.7075	34.4484
231.173	60.6925	58.0135	34.7544
231.338	60.7774	57.8499	34.4605
231.505	60.8622	58.0287	34.7059
231.675	60.9349	58.0802	34.6605
231.84	60.9409	57.9681	34.5514
232.013	61.0076	58.268	34.8422
232.177	61.1075	58.0226	34.5484
232.343	61.1409	58.3134	34.8301
232.505	61.1924	58.2952	34.6726
232.68	61.2287	58.2619	34.6847
232.847	61.2954	58.5557	34.8998
233.01	61.3166	58.3467	34.6393
233.178	61.3711	58.6345	34.9543
233.34	61.3923	58.5315	34.7786
233.513	61.4317	58.6072	34.8907
233.677	61.5195	58.7951	35.0149
233.842	61.5347	58.5921	34.7695
234.013	61.5983	58.9647	35.1179
234.177	61.5892	58.8072	34.8725
234.343	61.671	58.895	35.0573
234.51	61.6861	59.0647	35.0755
234.682	61.7437	58.9132	34.9301
234.852	61.7801	59.2737	35.2391
235.012	61.7952	59.0222	34.9998
235.18	61.8679	59.2858	35.1876
235.353	61.9254	59.3222	35.1603
235.515	61.9103	59.2161	35.0876
235.68	61.9618	59.5402	35.3481
235.842	62.0284	59.307	35.0997
236.018	61.9951	59.5584	35.3693
236.185	62.0921	59.5009	35.236
236.348	62.1617	59.5221	35.2572
236.518	62.1708	59.7917	35.439
236.678	62.2344	59.5705	35.1664
236.853	62.2496	59.8916	35.4905
237.018	62.3071	59.819	35.2512
237.182	62.3253	59.8916	35.3875
237.355	62.3344	60.0795	35.4784
237.518	62.3889	59.9128	35.2936
237.683	62.4192	60.2036	35.642
237.847	62.501	60.0249	35.3693
238.022	62.5192	60.2097	35.5844
238.192	62.5283	60.2915	35.5905
238.348	62.5949	60.1582	35.4966
238.523	62.6191	60.4915	35.8207
238.688	62.6767	60.2461	35.5359
238.85	62.6919	60.4733	35.7692
239.023	62.7131	60.5005	35.7268
239.187	62.7494	60.4339	35.6723
239.353	62.7494	60.7156	35.9115
239.518	62.7888	60.4945	35.645
239.692	62.8676	60.8095	35.9176
239.853	62.9281	60.755	35.7813
240.025	62.9736	60.752	35.8237
240.193	62.9917	60.9913	36.0055
240.357	63.0281	60.7762	35.7419
240.517	63.0523	61.1003	36.1084
240.69	63.0887	61.0155	35.8843
240.855	63.0947	61.0882	35.9782
241.018	63.1099	61.2457	36.0994
241.187	63.1886	61.0549	35.8692
241.353	63.1886	61.4457	36.2236
241.522	63.1977	61.2124	35.9237
241.693	63.2099	61.379	36.1479
241.858	63.2492	61.4184	36.1509
242.023	63.3128	61.3306	35.9964
242.187	63.2916	61.6759	36.3508
242.353	63.3371	61.4214	36.0388
242.527	63.328	61.6244	36.3266
242.69	63.3946	61.6547	36.2145
242.865	63.4461	61.5941	36.169
243.03	63.4582	61.9061	36.4447
243.197	63.4976	61.6577	36.1236
243.36	63.5401	61.9273	36.4629
243.525	63.5885	61.8879	36.3235
243.698	63.6218	61.897	36.3569
243.862	63.6552	62.1484	36.5598
244.025	63.6552	61.9031	36.2811
244.197	63.6521	62.2302	36.6325
244.367	63.6915	62.0667	36.3872
244.535	63.7248	62.1787	36.5204
244.698	63.7521	62.3787	36.581
244.865	63.8521	62.1484	36.3993
245.033	63.9005	62.5271	36.7173
245.195	63.8944	62.3272	36.4477
245.362	63.9581	62.5241	36.6477
245.533	63.9823	62.6362	36.681
245.7	63.9944	62.5211	36.5174
245.863	64.0368	62.8391	36.8052
246.028	64.0611	62.6452	36.5023
246.195	64.1308	62.9118	36.7779
246.367	64.1308	62.8937	36.7022
246.535	64.1974	62.83	36.6386
246.697	64.2065	63.1118	36.9052
246.863	64.2671	62.8664	36.6113
247.03	64.3216	63.1693	36.9476
247.2	64.2943	63.0906	36.8234
247.365	64.3822	63.1118	36.8325
247.527	64.4094	63.4086	37.0142
247.702	64.4549	63.1481	36.7416
247.868	64.4609	63.4965	37.0869
248.03	64.5155	63.345	36.8749
248.198	64.5579	63.4419	37.0051
248.363	64.5973	63.554	37.0869
248.538	64.6063	63.3541	36.8839
248.703	64.6457	63.7176	37.196
248.865	64.6579	63.5237	36.9415
249.033	64.6548	63.7115	37.1626
249.198	64.6972	63.7721	37.1414
249.363	64.6942	63.654	36.99
249.538	64.7215	63.9993	37.2596
249.702	64.7366	63.8115	37.0021
249.87	64.7911	64.0296	37.2717
250.035	64.8154	64.0417	37.205
250.2	64.8214	63.9478	37.1202
250.373	64.8729	64.2659	37.3717
250.537	64.8941	64.0387	37.09
250.703	64.9184	64.3325	37.408
250.868	64.9608	64.2174	37.2565
251.035	65.0001	64.2568	37.3081
251.202	65.0365	64.484	37.4656
251.373	65.0516	64.2204	37.2293
251.542	65.088	64.5506	37.6079
251.705	65.1607	64.378	37.3595
251.87	65.191	64.5173	37.4807
252.042	65.1849	64.6082	37.5625
252.203	65.2304	64.4597	37.3656
252.368	65.2788	64.8324	37.7049
252.535	65.3243	64.5688	37.3929
252.71	65.3303	64.7717	37.6049
252.873	65.3758	64.8445	37.5807
253.035	65.4424	64.6779	37.4656
253.21	65.4788	64.9929	37.7685
253.37	65.5212	64.7385	37.4444
253.543	65.5606	65.0141	37.7321
253.708	65.6514	64.9293	37.614
253.875	65.6726	64.8839	37.5928
254.042	65.7181	65.1625	37.8291
254.203	65.7665	64.8808	37.508
254.375	65.8089	65.1716	37.8472
254.543	65.9089	65.0838	37.6716
254.705	65.9423	65.108	37.7624
254.873	65.9998	65.2837	37.9109
255.038	66.0422	65.0474	37.6625
255.213	66.1149	65.3776	37.9866
255.378	66.1573	65.1898	37.7443
255.542	66.1967	65.3231	37.929
255.707	66.2149	65.4715	37.9654
255.87	66.2906	65.2322	37.7897
256.047	66.3754	65.5654	38.1259
256.213	66.3997	65.3625	37.8624
256.375	66.4451	65.517	38.1047
256.542	66.4936	65.5563	38.0654
256.717	66.5663	65.4231	37.9412
256.883	66.6329	65.7532	38.2471
257.045	66.7086	65.4685	37.9442
257.207	66.751	65.7351	38.2532
257.375	66.8147	65.7381	38.1229
257.54	66.8722	65.6321	38.0987
257.715	66.9237	65.9199	38.2986
257.882	66.9934	65.6897	38.0048
258.042	66.9964	66.0198	38.3562
258.218	67.0358	65.8896	38.135
258.38	67.1267	65.8865	38.2289
258.545	67.1539	66.1168	38.3743
258.718	67.257	65.8623	38.1199
258.878	67.269	66.2198	38.4652
259.047	67.3296	66.038	38.2108
259.212	67.3872	66.1198	38.4198
259.382	67.4357	66.2622	38.4258
259.547	67.4993	66.0562	38.2714
259.717	67.5568	66.3743	38.5955
259.883	67.5902	66.1804	38.3077
260.045	67.6477	66.3137	38.5379
260.218	67.7204	66.4106	38.5258
260.383	67.7568	66.2319	38.3865
260.545	67.7901	66.5681	38.6833
260.712	67.8355	66.2894	38.3713
260.883	67.9325	66.5348	38.7106
261.05	67.9839	66.5015	38.553
261.217	68.0597	66.4803	38.5046
261.378	68.0839	66.7499	38.7591
261.555	68.1385	66.5045	38.444
261.718	68.2384	66.8014	38.8197
261.882	68.2687	66.7347	38.5925
262.055	68.3505	66.7772	38.6985
262.215	68.3747	66.968	38.8651
262.38	68.4232	66.7772	38.6228
262.55	68.4868	67.0922	38.9832
262.717	68.5474	66.9438	38.7015
262.883	68.6231	67.0286	38.8863
263.053	68.6867	67.171	38.9348
263.218	68.7261	66.965	38.753
263.39	68.7837	67.3285	39.0559
263.553	68.811	67.0589	38.7439
263.717	68.8745	67.2982	39.0529
263.888	68.917	67.3315	38.9953
264.053	68.9624	67.1982	38.9045
264.222	69.0351	67.5072	39.1771
264.382	69.0957	67.2588	38.8954
264.557	69.126	67.5314	39.1771
264.72	69.1805	67.4981	39.0287
264.885	69.2108	67.4678	38.9893
265.058	69.3017	67.7405	39.1741
265.225	69.3592	67.4799	38.8954
265.388	69.3925	67.7768	39.2347
265.553	69.4198	67.6435	39.0347
265.718	69.5047	67.692	39.1135
265.893	69.5713	67.904	39.2528
266.055	69.6379	67.695	39.0559
266.222	69.7076	67.9919	39.4134
266.392	69.7258	67.8132	39.1771
266.56	69.7531	67.9404	39.3498
266.723	69.8167	68.0827	39.3528
266.885	69.8742	67.9192	39.1801
267.058	69.9439	68.2433	39.5315
267.222	69.9651	68.0676	39.2165
267.388	70.0408	68.2463	39.4649
267.56	70.0832	68.2918	39.4225
267.725	70.1196	68.216	39.3376
267.89	70.2014	68.5311	39.6163
268.052	70.2165	68.3099	39.3437
268.225	70.2529	68.5765	39.6406
268.388	70.3044	68.5371	39.477
268.562	70.3135	68.525	39.4861
268.727	70.3498	68.7643	39.6981
268.887	70.4104	68.528	39.4012
269.055	70.4104	68.8189	39.7345
269.228	70.5103	68.6856	39.5224
269.395	70.5376	68.8007	39.6224
269.562	70.5952	68.9491	39.7284
269.725	70.6133	68.7219	39.5255
269.89	70.6527	69.1248	39.8466
270.06	70.7224	68.9309	39.5891
270.225	70.783	69.0582	39.8072
270.397	70.8678	69.1793	39.7951
270.558	70.892	69.0067	39.6224
270.725	70.9284	69.346	39.9132
270.897	71.0102	69.14	39.6163
271.062	71.0405	69.3641	39.9132
271.227	71.1041	69.3944	39.8678
271.398	71.1405	69.3157	39.7981
271.565	71.2071	69.5974	40.0374
271.727	71.3222	69.3611	39.7769
271.892	71.3404	69.6792	40.0647
272.063	71.3858	69.6338	39.8799
272.223	71.4343	69.6246	39.9374
272.392	71.5131	69.9094	40.1071
272.565	71.5676	69.7185	39.8132
272.73	71.6494	70.0245	40.201
272.897	71.7009	69.8942	39.9556
273.06	71.7675	70.0094	40.0889
273.235	71.8038	70.1911	40.1858
273.398	71.8826	69.9609	39.9677
273.563	71.9462	70.3486	40.3222
273.73	71.9977	70.1427	40.0223
273.893	72.0613	70.3123	40.2494
274.06	72.1219	70.4395	40.2283
274.233	72.1916	70.2699	40.0829
274.397	72.228	70.6152	40.4039
274.565	72.2461	70.391	40.101
274.732	72.2885	70.6364	40.3979
274.898	72.3279	70.6425	40.301
275.065	72.3976	70.5122	40.2404
275.233	72.4764	70.8485	40.4857
275.397	72.546	70.6031	40.204
275.567	72.6005	70.9303	40.5615
275.732	72.6581	70.8545	40.3555
275.897	72.7096	70.8394	40.3888
276.067	72.749	71.112	40.5524
276.233	72.8065	70.8666	40.2979
276.403	72.8126	71.218	40.6311
276.57	72.8732	71.0817	40.4009
276.735	72.9398	71.1574	40.5312
276.897	73.0065	71.3271	40.6069
277.07	73.0367	71.0938	40.4342
277.233	73.0943	71.4452	40.7978
277.402	73.1276	71.218	40.4767
277.567	73.2427	71.4361	40.6675
277.732	73.3033	71.5391	40.6523
277.905	73.3457	71.3756	40.5493
278.07	73.3942	71.7088	40.8129
278.237	73.4457	71.4816	40.5312
278.402	73.5578	71.7512	40.8523
278.565	73.6032	71.7542	40.7129
278.738	73.6456	71.6512	40.6887
278.9	73.6699	71.942	40.922
279.067	73.6971	71.6603	40.6736
279.243	73.8304	71.9481	40.9765
279.405	73.888	71.9299	40.7432
279.572	73.9213	71.8784	40.8462
279.738	73.9788	72.1874	40.9674
279.908	74.0364	71.9178	40.719
280.073	74.1182	72.254	41.0583
280.237	74.1636	72.0935	40.8099
280.41	74.1848	72.1722	41.0007
280.573	74.2333	72.3722	41.0249
280.74	74.2939	72.1692	40.8977
280.902	74.3757	72.5236	41.1764
281.068	74.412	72.3509	40.9068
281.243	74.4332	72.5539	41.1491
281.407	74.4787	72.6266	41.1037
281.575	74.5211	72.5236	40.9765
281.74	74.5787	72.8538	41.2643
281.91	74.618	72.6296	40.9734
282.077	74.715	72.8841	41.2097
282.237	74.7543	72.9023	41.137
282.403	74.8119	72.8175	41.0946
282.577	74.8604	73.1325	41.2915
282.743	74.8937	72.872	41.0765
282.91	74.9694	73.2022	41.3854
283.073	75.0088	73.1325	41.1643
283.238	75.0573	73.1386	41.2976
283.413	75.136	73.4052	41.4036
283.578	75.1512	73.1567	41.1885
283.745	75.2178	73.499	41.4975
283.908	75.233	73.3415	41.2491
284.073	75.2784	73.4445	41.443
284.238	75.3481	73.6111	41.4581
284.41	75.4177	73.4173	41.3158
284.578	75.4299	73.7566	41.6065
284.74	75.5026	73.5627	41.3158
284.912	75.5783	73.7444	41.5641
285.078	75.6086	73.8807	41.452
285.24	75.6389	73.7414	41.446
285.413	75.6995	74.0655	41.6853
285.577	75.7631	73.8504	41.3945
285.743	75.8207	74.0928	41.6581
285.917	75.8661	74.0746	41.5278
286.08	75.8873	74.0352	41.6065
286.243	75.9418	74.3594	41.7489
286.408	76.0236	74.1201	41.5187
286.582	76.0357	74.429	41.8943
286.745	76.1235	74.3503	41.655
286.915	76.1842	74.3685	41.7732
287.082	76.2296	74.6108	41.8459
287.243	76.2417	74.3654	41.652
287.408	76.3083	74.7138	41.958
287.583	76.3629	74.5351	41.7035
287.747	76.4053	74.6471	41.9428
287.915	76.4537	74.8319	41.9398
288.078	76.4931	74.635	41.7853
288.245	76.5689	74.9925	42.1033
288.417	76.6325	74.7804	41.7944
288.58	76.6385	74.9925	42.0882
288.745	76.6688	75.0924	41.9791
288.917	76.7385	74.941	41.9428
289.083	76.787	75.2893	42.1912
289.25	76.8203	75.047	41.8762
289.412	76.896	75.2863	42.2366
289.58	76.9082	75.3651	42.067
289.745	76.9718	75.2742	42.0852
289.918	77.0263	75.5802	42.2397
290.083	77.0929	75.3681	41.964
290.248	77.1686	75.6922	42.3245
290.415	77.199	75.6195	42.0761
290.58	77.2626	75.5953	42.2518
290.753	77.311	75.8164	42.3275
290.917	77.3928	75.6105	42.1276
291.08	77.4383	75.9649	42.4669
291.248	77.4746	75.8952	42.1821
291.422	77.5685	75.9891	42.4123
291.587	77.6261	76.2102	42.3851
291.753	77.7109	75.9588	42.2912
291.922	77.7685	76.3556	42.585
292.085	77.8139	76.1042	42.2942
292.252	77.8654	76.2769	42.5759
292.417	77.9351	76.3799	42.4426
292.592	77.9775	76.2193	42.3911
292.753	78.0502	76.5798	42.6486
292.922	78.0653	76.3829	42.3518
293.085	78.129	76.6283	42.6547
293.258	78.1925	76.6252	42.4851
293.423	78.2834	76.5495	42.5729
293.587	78.3167	76.907	42.7032
293.758	78.3804	76.6586	42.4366
293.923	78.4561	77.0312	42.7668
294.09	78.4864	76.8949	42.5305
294.26	78.5591	76.9857	42.6516
294.423	78.6348	77.2008	42.7486
294.59	78.659	76.9403	42.5669
294.753	78.7075	77.3068	42.8728
294.928	78.7469	77.1372	42.5487
295.092	78.8014	77.219	42.8183
295.255	78.856	77.4613	42.8213
295.427	78.8893	77.2281	42.6729
295.59	78.9438	77.5885	42.9576
295.757	79.0044	77.3674	42.6577
295.922	79.0832	77.5552	42.9243
296.087	79.0832	77.6431	42.8213
296.263	79.1407	77.5068	42.8213
296.427	79.1528	77.8672	43.0364
296.592	79.2013	77.6128	42.7698
296.763	79.2861	77.8763	43.0788
296.925	79.3164	77.8854	42.8849
297.088	79.3558	77.8158	43.0031
297.263	79.4043	78.1187	43.0879
297.428	79.4861	77.8703	42.8485
297.595	79.5406	78.2095	43.1878
297.757	79.5951	78.1126	42.9697
297.93	79.6254	78.1429	43.1272
298.095	79.6799	78.3641	43.1545
298.26	79.7314	78.1247	43
298.433	79.8283	78.4882	43.2817
298.598	79.8375	78.3428	43.0152
298.762	79.8647	78.4034	43.2454
298.925	79.9404	78.5761	43.1909
299.092	79.9707	78.3761	43.0788
299.258	80.0495	78.7427	43.3847
299.43	80.0889	78.5367	43.0788
299.597	80.1282	78.6942	43.3938
299.762	80.21	78.8063	43.2151
299.935	80.2161	78.6639	43.2212
300.098	80.3039	79.0335	43.4181
300.267	80.3161	78.8033	43.1878
300.432	80.3736	79.0244	43.5059
300.598	80.4403	79.0032	43.2424
300.765	80.4645	78.9578	43.3726
300.928	80.522	79.2425	43.4635
301.102	80.6038	79.0214	43.2969
301.267	80.6432	79.3577	43.5786
301.433	80.6614	79.2637	43.3211
301.6	80.728	79.2274	43.5332
301.765	80.825	79.5273	43.5453
301.927	80.8704	79.2789	43.4241
302.098	80.9401	79.606	43.7028
302.263	81.0037	79.4667	43.415
302.428	81.0491	79.5818	43.6665
302.6	81.0976	79.7393	43.5725
302.767	81.1703	79.5121	43.5574
302.937	81.2339	79.8999	43.7482
303.102	81.2582	79.6787	43.4574
303.267	81.3006	79.8877	43.7695
303.432	81.3884	79.9574	43.5665
303.602	81.4187	79.8575	43.6028
303.765	81.4611	80.2331	43.7937
303.937	81.5429	79.9635	43.5271
304.103	81.5823	80.2482	43.8755
304.268	81.655	80.2543	43.624
304.43	81.661	80.2119	43.7725
304.605	81.7398	80.4936	43.8543
304.77	81.7822	80.2634	43.6604
304.937	81.8246	80.5663	43.9845
305.102	81.8701	80.5057	43.6876
305.263	81.8882	80.5815	43.9482
305.435	81.9822	80.7875	43.9149
305.6	82.0397	80.5512	43.8058
305.767	82.1457	80.8783	44.0754
305.937	82.1881	80.7299	43.7755
306.098	82.2457	80.8844	44.0845
306.273	82.276	80.9783	43.9694
306.44	82.3638	80.7905	43.9633
306.605	82.4274	81.2237	44.1481
306.772	82.4729	80.9934	43.8664
306.938	82.5304	81.2479	44.2056
307.103	82.5971	81.3327	44.03
307.267	82.6547	81.2116	44.0542
307.44	82.6607	81.5538	44.2299
307.605	82.7152	81.3054	44.0118
307.768	82.7485	81.6568	44.342
307.935	82.794	81.6084	44.0936
308.108	82.8485	81.5569	44.2511
308.273	82.903	81.8537	44.2632
308.438	82.9485	81.5872	44.0996
308.602	82.9969	81.9386	44.4419
308.775	83.0696	81.8144	44.1572
308.94	83.0939	81.8234	44.3753
309.108	83.1999	82.0749	44.348
309.272	83.2211	81.8901	44.2481
309.442	83.2938	82.2597	44.5237
309.61	83.3362	82.0597	44.1723
309.772	83.3968	82.1991	44.4571
309.945	83.4634	82.3233	44.3268
310.11	83.518	82.1506	44.3026
310.27	83.5846	82.5868	44.5328
310.437	83.5876	82.3354	44.2541
310.603	83.6846	82.5505	44.6146
310.778	83.7603	82.6414	44.4147
310.945	83.8058	82.5353	44.5237
311.11	83.8845	82.8898	44.6298
311.277	83.9239	82.5959	44.4238
311.443	83.9996	82.9079	44.7691
311.608	84.0632	82.8625	44.5025
311.782	84.1178	82.8292	44.6449
311.942	84.2026	83.1624	44.6873
312.105	84.2511	82.8685	44.5207
312.278	84.3268	83.1715	44.8357
312.442	84.3571	83.0473	44.5298
312.607	84.4358	83.1412	44.8055
312.778	84.4904	83.3684	44.7449
312.943	84.5358	83.1291	44.6176
313.112	84.6055	83.4956	44.8509
313.278	84.6449	83.2927	44.5358
313.443	84.7085	83.4895	44.8691
313.613	84.7478	83.6289	44.7055
313.78	84.7903	83.4653	44.7237
313.945	84.86	83.8107	44.9024
314.108	84.9023	83.5592	44.6176
314.283	84.9811	83.7894	44.9448
314.445	85.0296	83.8803	44.7206
314.612	85.072	83.7561	44.8175
314.777	85.1477	84.0712	44.9297
314.95	85.2022	83.8137	44.7146
315.117	85.275	84.1711	45.066
315.278	85.3174	84.1257	44.7964
315.443	85.3446	84.0833	44.9751
315.61	85.4173	84.4013	44.9691
315.782	85.4416	84.1742	44.8206
315.947	85.5264	84.5013	45.1266
316.108	85.5748	84.3711	44.7964
316.283	85.6021	84.4347	45.0357
316.445	85.6809	84.6104	44.9418
316.618	85.7415	84.4165	44.9236
316.785	85.796	84.783	45.175
316.948	85.8414	84.5437	44.863
317.112	85.8838	84.7406	45.172
317.285	85.9838	84.8739	44.9933
317.45	85.9929	84.7255	45.0054
317.615	86.0595	85.0951	45.2084
317.775	86.0959	84.8739	44.9206
317.952	86.1595	85.1344	45.2477
318.115	86.2352	85.1556	45.0145
318.285	86.2897	85.1011	45.1326
318.45	86.3413	85.401	45.2719
318.615	86.3927	85.1738	45.0326
318.785	86.423	85.4525	45.3447
318.953	86.52	85.4192	45.0357
319.117	86.5684	85.404	45.2689
319.282	86.6199	85.6857	45.2841
319.453	86.6654	85.4525	45.1871
319.618	86.6927	85.813	45.4446
319.783	86.7623	85.6767	45.1508
319.957	86.8259	85.7554	45.4658
320.118	86.932	85.916	45.3325
320.283	86.9683	85.7584	45.2659
320.448	87.0168	86.0765	45.5204
320.622	87.0804	85.8614	45.2144
320.788	87.1198	86.0584	45.5355
320.957	87.2015	86.1644	45.3931
321.113	87.2379	86.019	45.4295
321.288	87.2773	86.3795	45.5809
321.453	87.3348	86.122	45.3113
321.618	87.4166	86.3915	45.6446
321.792	87.456	86.3704	45.4053
321.952	87.4651	86.3189	45.5113
322.123	87.5742	86.6733	45.5961
322.292	87.6196	86.4128	45.3689
322.455	87.6923	86.7672	45.6718
322.618	87.7468	86.6975	45.4507
322.783	87.7862	86.6945	45.6446
322.952	87.8256	86.9187	45.5931
323.127	87.9195	86.6582	45.4386
323.29	87.9195	87.0429	45.7445
323.455	87.9649	86.8853	45.4598
323.622	88.0255	86.9641	45.7142
323.79	88.0982	87.1883	45.6627
323.953	88.1558	86.958	45.5961
324.127	88.177	87.3367	45.8506
324.292	88.2588	87.161	45.5779
324.453	88.3163	87.3518	45.8839
324.628	88.3587	87.4518	45.7203
324.793	88.4193	87.3124	45.79
324.958	88.486	87.6851	45.9142
325.122	88.5314	87.4609	45.6688
325.295	88.5799	87.7093	45.999
325.46	88.6374	87.6972	45.7475
325.627	88.7132	87.6063	45.8657
325.793	88.7798	87.9274	45.9475
325.958	88.8192	87.6457	45.7445
326.122	88.8707	88.0001	46.102
326.288	88.8767	87.9213	45.7869
326.465	88.9737	87.9334	45.9748
326.627	89.0131	88.1546	45.9929
326.793	89.0433	87.9516	45.8748
326.963	89.0888	88.3424	46.1595
327.128	89.1615	88.1576	45.8263
327.293	89.2039	88.2606	46.1111
327.458	89.2796	88.3909	46.0111
327.625	89.2857	88.2091	45.9354
327.79	89.3614	88.6362	46.1989
327.965	89.3766	88.3788	45.9051
328.132	89.4765	88.6029	46.2322
328.298	89.5189	88.6817	46.0384
328.465	89.5583	88.5211	46.1201
328.625	89.6462	88.924	46.2625
328.79	89.7098	88.6847	46.0111
328.965	89.7582	88.9301	46.3383
329.132	89.834	88.9361	46.0687
329.297	89.8764	88.8695	46.2383
329.46	89.9249	89.1936	46.3019
329.628	89.9764	88.921	46.0747
329.795	90.0279	89.2482	46.3807
329.967	90.0369	89.13	46.0808
330.133	90.0824	89.1936	46.2898
330.297	90.1218	89.445	46.2625
330.463	90.1581	89.1785	46.1898
330.628	90.2308	89.545	46.4473
330.8	90.3035	89.3754	46.1626
330.967	90.3247	89.545	46.4685
331.127	90.3641	89.6662	46.3413
331.3	90.4307	89.4754	46.3352
331.467	90.4913	89.8449	46.5321
331.63	90.5065	89.6571	46.2655
331.795	90.5398	89.8449	46.5806
331.967	90.6367	89.9631	46.3776
332.133	90.6761	89.8116	46.4413
332.302	90.7973	90.1812	46.5957
[truncated: 2,153 more rows]

[truncated: 36 more sheets: Figure 3F, Figure 3H, Figure 3I, Figure 4C, Figure 4F, Figure 4H, Figure 4I, Figure 4K, Figure 5C, Figure 5J, Figure 6B, Figure 6C, Figure 6D, Figure 6L , Figure S1A, Figure S1B, Figure S2B, Figure S3, Figure S4B, Figure S8C …]
